# Supplementary material for: iTRAQ-Based Identification of Proteins Related to Lignin Synthesis in the Pear Pollinated with Pollen from Different Varieties
Source: Molecules. 2018 Mar 1;23(3):548. doi: 10.3390/molecules23030548 (PMC6016958; doi:10.3390/molecules23030548)
Supplement: Supplementary file 1 [file molecules-23-00548-s001.zip]

Archive with 2 entries (2 files):
- Table S2.xls
- Table S1.xls
