# Supplementary material for: iTRAQ-Based Identification of Proteins Related to Lignin Synthesis in the Pear Pollinated with Pollen from Different Varieties
Source: Molecules. 2018 Mar 1;23(3):548. doi: 10.3390/molecules23030548 (PMC6016958; doi:10.3390/molecules23030548)
Supplement: Supplementary file 1 [file molecules-23-00548-s001.zip › Table S2.xls]

## Sheet: Sheet1
Table S2 Differentially expressed proteins involved phenylpropanoid biosynthesis
Accessions	Protein name	Gene	Coverage %	Peptides (95%)	Fold change	Confidence	Sequence	Modifications	Charge
MSTRG.11809.4	Beta-glucosidase 15	BGLU15	30.7	8	1.2392	99	DGIPIGPQAASDWLYVYPK	iTRAQ8plex@N-term; iTRAQ8plex(K)@19	4
						99	FDALKPGFVFGGSTAAYQVEGAWNVDGR	iTRAQ8plex@N-term; iTRAQ8plex(K)@5	5
						99	FGINYVDFDGLQR	iTRAQ8plex@N-term	2
						99	GIEYYDNLINELLR	iTRAQ8plex@N-term	3
						99	KGIEYYDNLINELLR	iTRAQ8plex@N-term; iTRAQ8plex(K)@1	4
						99	SNGDVAIDQYHLYK	iTRAQ8plex@N-term; Deamidated(N)@2; iTRAQ8plex(K)@14	3
						99	TKFDALKPGFVFGGSTAAYQVEGAWNVDGR	iTRAQ8plex@N-term; iTRAQ8plex(K)@2; iTRAQ8plex(K)@7	5
						99	SNGDVAIDQYHLYK	No iTRAQ8plex@N-term; Ammonia-loss(N)@2; iTRAQ8plex(K)@14	3
Pbr000689.1	Peroxidase 53	PER53	17.4	4	1.1534	99	GFDVVDNIK	iTRAQ8plex@N-term; iTRAQ8plex(K)@9	3
						99	MGNISPLTGTEGEIR	iTRAQ8plex@N-term	3
						99	GVIQEALQTD	iTRAQ8plex@N-term	3
						99	GVIQEALQTDPR	iTRAQ8plex@N-term	2
Pbr027588.1	Aldehyde dehydrogenase family 2 member C4	ALDH2C4	37.9	11	1.0959	99	FADLIDQHVEELATLDTIDAGK	iTRAQ8plex@N-term; iTRAQ8plex(K)@22	4
						99	LAGVPDGVFNVITGFGK	iTRAQ8plex@N-term; iTRAQ8plex(K)@17	4
						99	SVVTPIYNSPWL	iTRAQ8plex@N-term	2
						99	IYVQEGIYDEFVK	iTRAQ8plex@N-term; iTRAQ8plex(K)@13	3
						99	VSFTGSTEVGR	iTRAQ8plex@N-term	2
						99	YGLAAGIITK	iTRAQ8plex@N-term; Ile->Val@7; Ile->Phe@8; iTRAQ8plex(K)@10	3
						99	YGLAAGIITK	iTRAQ8plex@N-term; iTRAQ8plex(K)@10	3
						97.34	DLNVANTVSR	iTRAQ8plex@N-term	2
						96.46	EVMQAAAK	iTRAQ8plex@N-term; iTRAQ8plex(K)@8	3
						95.85	QVSLELGGK	iTRAQ8plex@N-term; iTRAQ8plex(K)@9	3
						95.25	LLGVL	iTRAQ8plex@N-term	2
Pbr000691.1	Peroxidase 53	PER53	24.6	10	1.0934	99	GFDVVDSIK	iTRAQ8plex@N-term; iTRAQ8plex(K)@9	3
						99	GVIQEALQTDPR	iTRAQ8plex@N-term	3
						99	IAASLTR	iTRAQ8plex@N-term	2
						99	MGNISPLTGTDGEIR	iTRAQ8plex@N-term; Oxidation(M)@1	3
						99	PAPTLTLDGLK	No iTRAQ8plex@N-term; iTRAQ8plex(K)@11	2
						99	TAANLAIPAPTLTLDGLK	iTRAQ8plex@N-term; iTRAQ8plex(K)@18	4
						99	GVIQEALQTD	iTRAQ8plex@N-term	2
						99	MGNISPLTGTDGEIR	iTRAQ8plex@N-term	3
						99	TAANLAIPAPTLTLDGLK	iTRAQ8plex@N-term; Deamidated(N)@4; iTRAQ8plex(K)@18	3
						97.22	MGNISPLTGTDGEIR	iTRAQ8plex@N-term; Deamidated(N)@3	3
Pbr040489.1	Peroxidase 72	PER72	76.4	74	1.0925	99	DSTVLTGGPNWEVPLGR	iTRAQ8plex@N-term; Deamidated(N)@10	3
						99	ECPSTVSCADILALAAR	iTRAQ8plex@N-term; Carbamidomethyl(C)@2; Carbamidomethyl(C)@8	3
						99	FDNNYFK	iTRAQ8plex@N-term; Deamidated(N)@3; iTRAQ8plex(K)@7	2
						99	GCDASLLLDSSQNIITEK	iTRAQ8plex@N-term; Carbamidomethyl(C)@2; Deamidated(N)@13; iTRAQ8plex(K)@18	3
						99	GFEVIDEIK	iTRAQ8plex@N-term; iTRAQ8plex(K)@9	3
						99	GLLNSDEVLVTK	Carbamidomethyl@N-term; Leu->Arg@3; iTRAQ8plex(K)@12	2
						99	KLDIVDLVALSGSHTIGNAR	iTRAQ8plex@N-term; iTRAQ8plex(K)@1; Deamidated(N)@18	4
						99	LDIVDLVALSGSHTIGNAR	iTRAQ8plex@N-term; Deamidated(N)@17	4
						99	LHFHDCFVK	iTRAQ8plex@N-term; Carbamidomethyl(C)@6; iTRAQ8plex(K)@9	2
						99	MGNISPITGSR	iTRAQ8plex@N-term	2
						99	MGNISPITGSRGEIR	iTRAQ8plex@N-term; Arg->Met@11	3
						99	QLVQQYAENNELFFK	iTRAQ8plex@N-term; Deamidated(N)@9; iTRAQ8plex(K)@15	4
						99	SALEKECPSTVSCADILALAAR	iTRAQ8plex@N-term; iTRAQ8plex(K)@5; Carbamidomethyl(C)@7; Carbamidomethyl(C)@13	4
						99	SGGDQNLFVMDFVSPTK	iTRAQ8plex@N-term; iTRAQ8plex(K)@17	3
						99	SGGDQNLFVMDFVSPTKFDNNYFK	iTRAQ8plex@N-term; iTRAQ8plex(K)@17; Deamidated(N)@20; iTRAQ8plex(K)@24	5
						99	TPGGYLYPQFYDR	iTRAQ8plex@N-term	3
						99	ECPSTVSCADILALA	iTRAQ8plex@N-term; Carbamidomethyl(C)@2; Carbamidomethyl(C)@8	2
						99	DSTVLTGGPNWEVPLGRR	iTRAQ8plex@N-term; Arg-loss@C-term	2
						99	GLADFTLDQSYAAQLR	iTRAQ8plex@N-term	3
						99	ECPSTVSCADIL	iTRAQ8plex@N-term; Carbamidomethyl(C)@2; Carbamidomethyl(C)@8	2
						99	DKTPGGYLYPQFYDR	iTRAQ8plex@N-term; iTRAQ8plex(K)@2	4
						99	LKKLDIVDLVALSGSHTIGNAR	iTRAQ8plex@N-term; Lys->Arg@2; Lys->Asp@3	4
						99	DSTVLTGGPNWEVPLGR	iTRAQ8plex@N-term	3
						99	DSTVLTGGPNWEVPLGR	iTRAQ8plex@N-term; Asn->Ser@10	3
						99	DSTVLTGGPNWEVPLGR	iTRAQ8plex@N-term; Pro->Val@9	3
						99	DSTVLTGGPNWEVPLGR	iTRAQ8plex@N-term; Asp->Ser@1; Ser->Asn@2	3
						99	DSTVLTGGPNWEVPLGR	iTRAQ8plex@N-term; Oxidation(W)@11	3
						99	ECPSTVSCADILALAAR	iTRAQ8plex@N-term; Carbamidomethyl(C)@2; Oxidation(P)@3; Carbamidomethyl(C)@8	3
						99	FDNNYFK	iTRAQ8plex@N-term; iTRAQ8plex(K)@7	2
						99	GCDASLLLDSSQNIITEK	iTRAQ8plex@N-term; Carbamidomethyl(C)@2; iTRAQ8plex(K)@18	3
						99	GCDASLLLDSSQNIITEK	iTRAQ8plex@N-term; Carbamidomethyl(C)@2; Thr->Ser@16; iTRAQ8plex(K)@18	4
						99	GFEVIDEIK	iTRAQ8plex@N-term; Ile->Val@8; iTRAQ8plex(K)@9	3
						99	GLLNSDEVLVTK	Carbamidomethyl@N-term; Leu->Arg@2; iTRAQ8plex(K)@12	2
						99	GLLNSDEVLVTK	iTRAQ8plex@N-term; Deamidated(N)@4; iTRAQ8plex(K)@12	4
						99	GLLNSDEVLVTK	iTRAQ8plex@N-term; iTRAQ8plex(K)@12	3
						99	GLLNSDEVLVTK	iTRAQ8plex@N-term; Asn->Ser@4; iTRAQ8plex(K)@12	2
						99	KLDIVDLVALSGSHTIGNAR	iTRAQ8plex@N-term; iTRAQ8plex(K)@1	5
						99	KLDIVDLVALSGSHTIGNAR	iTRAQ8plex@N-term; iTRAQ8plex(K)@1; iTRAQ8plex(S)@11; Deamidated(N)@18	5
						99	LDIVDLVALSGSHTIGNAR	iTRAQ8plex@N-term	3
						99	LDIVDLVALSGSHTIGNAR	iTRAQ8plex@N-term; Asp->Gln@2	3
						99	LDIVDLVALSGSHTIGNAR	iTRAQ8plex@N-term; Asp->Gln@5	3
						99	LKKLDIVDLVALSGSHTIGNAR	iTRAQ8plex@N-term; Lys->Asp@2; Lys->Arg@3	4
						99	LYNQSGNGLADFTLDQSYAAQLR	iTRAQ8plex@N-term; Hex(3)HexNAc(3)(N)@7; Oxidation(F)@12	4
						99	LYNQSGNGLADFTLDQSYAAQLR	iTRAQ8plex@N-term; Hex(3)HexNAc(3)(N)@7; Oxidation(D)@11	4
						99	MAASLLR	iTRAQ8plex@N-term	2
						99	MGNISPITGSR	iTRAQ8plex@N-term; Oxidation(M)@1	3
						99	MGNISPITGSR	iTRAQ8plex@N-term; Deamidated(N)@3	3
						99	QLVQQYAENNELFFK	Gln->pyro-Glu@N-term; iTRAQ8plex(K)@15	2
						99	QLVQQYAENNELFFK	iTRAQ8plex@N-term; iTRAQ8plex(K)@15	3
						99	QLVQQYAENNELFFK	iTRAQ8plex@N-term; Deamidated(N)@10; iTRAQ8plex(K)@15	4
						99	QLVQQYAENNELFFK	iTRAQ8plex@N-term; Deamidated(Q)@5; iTRAQ8plex(K)@15	4
						99	QLVQQYAENNELFFK	iTRAQ8plex@N-term; Asn->Leu@9; iTRAQ8plex(K)@15	3
						99	QLVQQYAENNELFFK	Gln->pyro-Glu@N-term; Deamidated(N)@9; iTRAQ8plex(K)@15	2
						99	SGGDQNLFVMDFVSPTK	iTRAQ8plex@N-term; Deamidated(N)@6; iTRAQ8plex(K)@17	4
						99	SGGDQNLFVMDFVSPTK	iTRAQ8plex@N-term; Oxidation(M)@10; iTRAQ8plex(K)@17	4
						99	SGGDQNLFVMDFVSPTK	iTRAQ8plex@N-term; Phe->Tyr@12; iTRAQ8plex(K)@17	4
						99	SGGDQNLFVMDFVSPTK	iTRAQ8plex@N-term; Deamidated(Q)@5; iTRAQ8plex(K)@17	4
						99	SGGDQNLFVMDFVSPTK	iTRAQ8plex@N-term; Val->Phe@9; Met->Leu@10; iTRAQ8plex(K)@17	3
						99	SGGDQNLFVMDFVSPTKFDNNYFK	iTRAQ8plex@N-term; iTRAQ8plex(K)@17; Deamidated(N)@21; iTRAQ8plex(K)@24	5
						98.76	GCDASLLLDSSQNIITEK	Carbamyl@N-term; Carbamidomethyl(C)@2; Ala->Met@4; iTRAQ8plex(K)@18	2
						98.63	SGGDQNLFVMDFVSPTK	iTRAQ8plex@N-term; Val->Leu@9; Oxidation(M)@10; iTRAQ8plex(K)@17	4
						98.44	QLVQQYAENNELFFK	iTRAQ8plex@N-term; Deamidated(Q)@4; Deamidated(N)@10; iTRAQ8plex(K)@15	3
						98.34	LFVMDFVSPTK	iTRAQ8plex@N-term; iTRAQ8plex(K)@11	3
						97.8	DSTVLTGGPNWEVPLGR	iTRAQ8plex@N-term; Leu->Met@5; Thr->Val@6	3
						97.74	KLDIVDLVALSGSHTIGN	iTRAQ8plex@N-term; iTRAQ8plex(K)@1	4
						97.13	DSTVLTGGPNWEVPLGR	iTRAQ8plex@N-term; Cation:Na(E)@12	3
						96.94	GASLSGSNNNIPAPNNTF	iTRAQ8plex@N-term; Deamidated(N)@9; Pro->His@14	2
						96.94	GASLSGSNNNIPAPNNTF	iTRAQ8plex@N-term; Deamidated(N)@8; Pro->His@14	2
						96.79	ECPSTVSCADILALAAR	No iTRAQ8plex@N-term; Carbamidomethyl(C)@2; Ser->Pro@4; Carbamidomethyl(C)@8	2
						96.35	MGNISPITGSRGEIR	iTRAQ8plex@N-term; Oxidation(M)@1; Arg->Met@11	3
						96.3	SGGDQNLFVMDFVSPTK	iTRAQ8plex@N-term; Oxidation(M)@10; Asp->Glu@11; iTRAQ8plex(K)@17	4
						95.51	DSTVLTGGPNWEVPLGR	iTRAQ8plex@N-term; Dehydrated(T)@3; Leu->Phe@5	3
						95.12	LVQQYAENNELFFKQFAK	iTRAQ8plex@N-term; Deamidated(N)@8; Lys->Glu@14; iTRAQ8plex(K)@18	3
						95.12	LVQQYAENNELFFKQFAK	iTRAQ8plex@N-term; Deamidated(N)@9; Lys->Glu@14; iTRAQ8plex(K)@18	3
MSTRG.22732.3	Beta-glucosidase 17	BGLU17	21.4	3	1.0902	99	GPSIWDTFTR	iTRAQ8plex@N-term	3
						99	HWVTLNEPITYCVNGYNGGTYAPGR	iTRAQ8plex@N-term; Carbamidomethyl(C)@12; Deamidated(N)@14; Deamidated(N)@17	4
						99	IVNDFQDYANFCFK	iTRAQ8plex@N-term; Carbamidomethyl(C)@12; iTRAQ8plex(K)@14	3
Pbr035186.1	Peroxidase 51	PER51	56.9	19	1.0818	99	AAFNQAFITAMTK	iTRAQ8plex@N-term; iTRAQ8plex(K)@13	4
						99	AEKDNPDNLSLAGDGFDTVIK	iTRAQ8plex@N-term; iTRAQ8plex(K)@3; iTRAQ8plex(K)@21	4
						99	AYATQLQQMCPK	iTRAQ8plex@N-term; Oxidation(M)@9; Carbamidomethyl(C)@10; iTRAQ8plex(K)@12	3
						99	DNPDNLSLAGDGFDTVIK	iTRAQ8plex@N-term; iTRAQ8plex(K)@18	3
						99	DVIGLSGGPSYSVELGR	iTRAQ8plex@N-term	3
						99	FQQTFVTVPGTLR	iTRAQ8plex@N-term	3
						99	GLFTSDQVLFTDSR	iTRAQ8plex@N-term	3
						99	IYSNPVDPTLNK	iTRAQ8plex@N-term; iTRAQ8plex(K)@12	3
						99	KFQQTFVTVPGTLR	iTRAQ8plex@N-term; iTRAQ8plex(K)@1	4
						99	LDGLSSTSTSVNGK	iTRAQ8plex@N-term; Deamidated(N)@12; iTRAQ8plex(K)@14	3
						99	NVDPDIAINMDPTTPR	iTRAQ8plex@N-term; Oxidation(M)@10	3
						99	TFDNVYFQNLVEGK	iTRAQ8plex@N-term; iTRAQ8plex(K)@14	4
						99	TNYYANICPNVESLVK	iTRAQ8plex@N-term; Carbamidomethyl(C)@8; iTRAQ8plex(K)@16	3
						99	VSCADILALATR	iTRAQ8plex@N-term; Carbamidomethyl(C)@3	3
						99	AYATQLQQMCPK	iTRAQ8plex@N-term; Carbamidomethyl(C)@10; iTRAQ8plex(K)@12	3
						99	IYSNPVDPTLNK	iTRAQ8plex@N-term; Val->Pro@6; iTRAQ8plex(K)@12	3
						99	NVDPDIAINMDPTTPR	iTRAQ8plex@N-term	3
						97.44	KFQQTFVTVPGTLR	iTRAQ8plex@N-term; iTRAQ8plex(K)@1; Deamidated(Q)@4	4
						96.6	AAVDAVPQCK	iTRAQ8plex@N-term; Carbamidomethyl(C)@9; iTRAQ8plex(K)@10	4
Pbr022405.1	Cinnamoyl-CoA reductase 1	CCR1	43.1	16	1.07	99	ADLLDYESLK	iTRAQ8plex@N-term; iTRAQ8plex(K)@10	4
						99	AVAEQAAWAEAK	iTRAQ8plex@N-term; iTRAQ8plex(K)@12	3
						99	DLGLEFTPVK	iTRAQ8plex@N-term; iTRAQ8plex(K)@10	2
						99	DVALAHILVYETPSASGR	iTRAQ8plex@N-term; Ala->Val@15	4
						99	FFPEYPIPNK	iTRAQ8plex@N-term; iTRAQ8plex(K)@10	4
						99	GDVVEILAK	iTRAQ8plex@N-term; iTRAQ8plex(K)@9	3
						99	LLLESGYTVR	iTRAQ8plex@N-term	3
						99	LRDLGLEFTPVK	iTRAQ8plex@N-term; iTRAQ8plex(K)@12	4
						99	NAYLSELEGAAAR	iTRAQ8plex@N-term	3
						99	NVIQAAAEAK	iTRAQ8plex@N-term; iTRAQ8plex(K)@10	4
						99	YICAESVLHR	iTRAQ8plex@N-term; Carbamidomethyl(C)@3	3
						99	AVAEQAAWAEAK	iTRAQ8plex@N-term; Ala->Glu@9; iTRAQ8plex(K)@12	3
						99	DVALAHILVYETPSASGR	iTRAQ8plex@N-term	3
						97.55	HTLYETVK	iTRAQ8plex@N-term; iTRAQ8plex(K)@8	3
						97.07	DVALAHILVYETPSASGR	iTRAQ8plex@N-term; Delta:H(5)C(2)(P)@13	3
						96.22	NVIQAAAEAK	iTRAQ8plex@N-term; Deamidated(N)@1; iTRAQ8plex(K)@10	3
Pbr013445.1	4-coumarate-CoA ligase 3	4CL3	15	4	1.0559	99	VVLSGAAPLGK	iTRAQ8plex@N-term; iTRAQ8plex(K)@11	4
						99	NPMVAEFDLSSIR	iTRAQ8plex@N-term	3
						99	NQPGEICIR	iTRAQ8plex@N-term; Carbamidomethyl(C)@7	4
						95.96	QVVFYK	iTRAQ8plex@N-term; iTRAQ8plex(K)@6	3
Pbr010364.1	1-Cys peroxiredoxin	PER1	51.3	25	1.0478	99	DLPLVGNVAPDFEAEAVFDQEFVK	iTRAQ8plex@N-term; iTRAQ8plex(K)@24	4
						99	EGVIQHSTINNLAIGR	iTRAQ8plex@N-term	3
						99	EGVIQHSTINNLAIGR	iTRAQ8plex@N-term; iTRAQ8plex(S)@7; Deamidated(N)@10	5
						99	EGVIQHSTINNLAIGR	iTRAQ8plex@N-term; iTRAQ8plex(S)@7	4
						99	EGVIQHSTINNLAIGR	iTRAQ8plex@N-term; Deamidated(N)@10	3
						99	EGVIQHSTINNLAIGR	iTRAQ8plex@N-term; iTRAQ8plex(T)@8; Deamidated(N)@10	4
						99	EGVIQHSTINNLAIGR	iTRAQ8plex@N-term; iTRAQ8plex(T)@8; Deamidated(N)@11	5
						99	EYFSAI	iTRAQ8plex@N-term	2
						99	GLFIIDK	iTRAQ8plex@N-term; iTRAQ8plex(K)@7	3
						99	GLFIIDKEGVIQHSTINNLAIGR	iTRAQ8plex@N-term; iTRAQ8plex(K)@7; Deamidated(N)@17	5
						99	GLFIIDKEGVIQHSTINNLAIGR	iTRAQ8plex@N-term; iTRAQ8plex(K)@7; Deamidated(N)@18	4
						99	GLFIIDKEGVIQHSTINNLAIGR	iTRAQ8plex@N-term; iTRAQ8plex(K)@7	4
						99	LSEYIGK	iTRAQ8plex@N-term; iTRAQ8plex(K)@7	2
						99	SGGLGDLK	iTRAQ8plex@N-term; iTRAQ8plex(K)@8	3
						99	SGGLGDLKYPLISDVTK	iTRAQ8plex@N-term; iTRAQ8plex(K)@8; iTRAQ8plex(K)@17	4
						99	SGGLGDLKYPLISDVTK	iTRAQ8plex@N-term; Lys->Leu@8; iTRAQ8plex(K)@17	4
						99	SMKPDPK	iTRAQ8plex@N-term; Oxidation(M)@2; iTRAQ8plex(K)@3; iTRAQ8plex(K)@7	4
						99	SYDVLIPDQGIALR	iTRAQ8plex@N-term	3
						99	TLQALQYVQDNPDEVCPAGWKPGEK	iTRAQ8plex@N-term; Carbamidomethyl(C)@16; iTRAQ8plex(K)@21; iTRAQ8plex(K)@25	4
						99	YPLISDVTK	iTRAQ8plex@N-term; iTRAQ8plex(K)@9	3
						98.28	SMKPDPK	iTRAQ8plex@N-term; iTRAQ8plex(K)@3; iTRAQ8plex(K)@7	4
						97.71	EGVIQHSTINNLAIGR	iTRAQ8plex@N-term; iTRAQ8plex(H)@6	4
						97.68	GLFIIDKEGVIQHSTINNLAIGR	iTRAQ8plex@N-term; iTRAQ8plex(K)@7; iTRAQ8plex(T)@15	5
						96.71	EGVIQHSTINNLAIGR	iTRAQ8plex@N-term; iTRAQ8plex(H)@6; Deamidated(N)@10	5
						95.77	SGGLGDLKYPLISDVTK	iTRAQ8plex@N-term; Lys->Glu@8; Tyr->Phe@9; iTRAQ8plex(K)@17	4
Pbr006709.1	Shikimate O-hydroxycinnamoyltransferase	HST	34.5	9	1.0477	99	AQDPPQPNVEYQPFGTLK	iTRAQ8plex@N-term; iTRAQ8plex(K)@18	4
						99	AVWLSNLDLVR	iTRAQ8plex@N-term	3
						99	DGDVESTTVSMFR	iTRAQ8plex@N-term	3
						99	SAIDFLELQPDLSDLVVGADSLR	iTRAQ8plex@N-term	3
						99	SPNLGITSWVR	iTRAQ8plex@N-term	3
						99	LFYDI	iTRAQ8plex@N-term	2
						99	LFYP	iTRAQ8plex@N-term	2
						99	SAIDFLELQPDLSDLVVGADSLR	iTRAQ8plex@N-term; Gln->Tyr@9; Leu->Met@15	4
						99	SNFFDPAVLK	iTRAQ8plex@N-term; iTRAQ8plex(K)@10	3
MSTRG.11837.4	p-coumaroylshikimate/quinate 3'-hydrolxylase	C3΄H	56.9	46	1.0467	99	AIMEEHTQAR	iTRAQ8plex@N-term	3
						99	AITANGLK	iTRAQ8plex@N-term; Deamidated(N)@5; iTRAQ8plex(K)@8	2
						99	ANANVNIGGYDIPK	iTRAQ8plex@N-term; iTRAQ8plex(K)@14	3
						99	AQEELDGVIGVER	iTRAQ8plex@N-term	3
						99	AWPIVGNLYDIKPVR	iTRAQ8plex@N-term; iTRAQ8plex(K)@12	4
						99	DGQDLIWADYGPHYVK	iTRAQ8plex@N-term; iTRAQ8plex(K)@16	5
						99	DPAVWKDPNEFRPER	iTRAQ8plex@N-term; iTRAQ8plex(K)@6	5
						99	EDEVTAMVESIFK	iTRAQ8plex@N-term; iTRAQ8plex(K)@13	3
						99	FLEEDVDMK	iTRAQ8plex@N-term; iTRAQ8plex(K)@9	3
						99	FLEEDVDMKGHDFR	iTRAQ8plex@N-term; iTRAQ8plex(K)@9	4
						99	FVNSEDVIDEQGLEFK	iTRAQ8plex@N-term; Deamidated(N)@3; iTRAQ8plex(K)@16	4
						99	GSNVHVNVWAVAR	iTRAQ8plex@N-term	3
						99	HCANPENYGK	iTRAQ8plex@N-term; Carbamidomethyl(C)@2; iTRAQ8plex(K)@10	4
						99	IEALRPIREDEVTAMVESIFK	iTRAQ8plex@N-term; iTRAQ8plex(K)@21	5
						99	KVCTLELFSPR	iTRAQ8plex@N-term; iTRAQ8plex(K)@1; Carbamidomethyl(C)@3	4
						99	LGASLAMAEHIPWLR	iTRAQ8plex@N-term	4
						99	LHPPTPLMLPHR	iTRAQ8plex@N-term	4
						99	LLPFGAGR	iTRAQ8plex@N-term	2
						99	LPSQLYK	iTRAQ8plex@N-term; iTRAQ8plex(K)@7	2
						99	RIEALRPIREDEVTAMVESIFK	iTRAQ8plex@N-term; iTRAQ8plex(K)@22	5
						99	TPLQAVPTPR	iTRAQ8plex@N-term	3
						99	VCTLELFSPR	iTRAQ8plex@N-term; Carbamidomethyl(C)@2	3
						99	VMTEVDFSSLPYLQCVAK	iTRAQ8plex@N-term; Carbamidomethyl(C)@15; iTRAQ8plex(K)@18	4
						99	WMFPLEEEAFAK	iTRAQ8plex@N-term; Oxidation(M)@2; iTRAQ8plex(K)@12	4
						99	YLGAVAFNNITR	iTRAQ8plex@N-term; Deamidated(N)@9	3
						99	AQEELDGVIGVERV	iTRAQ8plex@N-term; Arg->Gly@13	3
						99	ANANVNIGGYDIPK	No iTRAQ8plex@N-term; Ammonia-loss(N)@2; iTRAQ8plex(K)@14	2
						99	ANANVNIGGYDIPK	iTRAQ8plex@N-term; Deamidated(N)@2; iTRAQ8plex(K)@14	3
						99	AWPIVGNLYDIKPVR	iTRAQ8plex@N-term; Deamidated(N)@7; iTRAQ8plex(K)@12	3
						99	FLEEDVDMK	iTRAQ8plex@N-term; Oxidation(M)@8; iTRAQ8plex(K)@9	2
						99	FVNSEDVIDEQGLEFK	iTRAQ8plex@N-term; iTRAQ8plex(K)@16	2
						99	LGASLAMAEHIPWLR	iTRAQ8plex@N-term; Oxidation(M)@7	3
						99	VMTEVDFSSLPYLQCVAK	iTRAQ8plex@N-term; Oxidation(M)@2; Carbamidomethyl(C)@15; iTRAQ8plex(K)@18	4
						99	WMFPLEEEAFAK	iTRAQ8plex@N-term; iTRAQ8plex(K)@12	4
						99	YLGAVAFNNITR	iTRAQ8plex@N-term; Deamidated(N)@8	3
						99	YLGAVAFNNITR	iTRAQ8plex@N-term	2
						99	EVLKEHDQK	iTRAQ8plex@N-term; iTRAQ8plex(K)@4; iTRAQ8plex(K)@9	4
						99	KYLGAVAFNNITR	iTRAQ8plex@N-term; iTRAQ8plex(K)@1	3
						99	YLGAVAF	iTRAQ8plex@N-term	3
						99	FVNSEDVIDEQGLEFK	iTRAQ8plex@N-term; Asp->Gln@9; Glu->Asp@10; iTRAQ8plex(K)@16	5
						99	FVNSEDVIDEQGLEFK	iTRAQ8plex@N-term; Asp->Glu@9; Glu->Asn@10; iTRAQ8plex(K)@16	4
						99	VMTEVDFSSLPYLQCVAK	iTRAQ8plex@N-term; Tyr->Phe@12; Leu->Gln@13; Carbamidomethyl(C)@15; iTRAQ8plex(K)@18	4
						99	LGASLAMAEHIPWLR	iTRAQ8plex@N-term; Ala->Ser@3	3
						99	DPNEFRPER	iTRAQ8plex@N-term	3
						99	SELAK	iTRAQ8plex@N-term; iTRAQ8plex(K)@5	3
						99	FLEEDVDMKGHDFR	iTRAQ8plex@N-term; Oxidation(M)@8; iTRAQ8plex(K)@9	3
MSTRG.13095.2	Caffeoylshikimate esterase	CSE	22.9	7	1.0451	99	IYDGMYHSLVQGEPDENAEIVLR	iTRAQ8plex@N-term; Ile->Met@1	4
						99	EWIDER	iTRAQ8plex@N-term	2
						99	MCQYVQDNFSR	iTRAQ8plex@N-term; Carbamidomethyl(C)@2	3
						99	IYDGMYHSLVQGEPDENAEIVLR	iTRAQ8plex@N-term	4
						99	IYDGMYHSLVQGEPDENAEIVLR	iTRAQ8plex@N-term; Deamidated(Q)@11	4
						99	IYDGMYHSLVQGEPDENAEIVLR	iTRAQ8plex@N-term; Oxidation(M)@5	3
						99	MCQYVQDNFSR	iTRAQ8plex@N-term; Oxidation(M)@1; Carbamidomethyl(C)@2	4
Pbr001738.1	Peroxidase 30	PER30	13.5	2	1.0449	99	DSFENLLFSVCR	iTRAQ8plex@N-term; Carbamidomethyl(C)@11	3
						99	SEAQSYWAVAESK	iTRAQ8plex@N-term; iTRAQ8plex(K)@13	3
Pbr024635.1	4-coumarate-CoA ligase 2	4CL2	46.1	20	1.0395	99	AKLPNAK	iTRAQ8plex@N-term; iTRAQ8plex(K)@2; iTRAQ8plex(K)@7	4
						99	GFQVAPAELEAMLIAHPNISDAAVVPMKDEAAGEIPVAFVVR	iTRAQ8plex@N-term; iTRAQ8plex(K)@28	6
						99	GWLHTGDIGYIDGDDELFIVDR	iTRAQ8plex@N-term	4
						99	GYLNDPEATER	iTRAQ8plex@N-term	3
						99	IVDPDTGASLTR	iTRAQ8plex@N-term	3
						99	IYPEDVVALPYSSGTTGLPK	iTRAQ8plex@N-term; iTRAQ8plex(K)@20	4
						99	LLELVEK	iTRAQ8plex@N-term; iTRAQ8plex(K)@7	3
						99	MVMSGAAPMGK	iTRAQ8plex@N-term; iTRAQ8plex(K)@11	2
						99	NQAGEICIR	iTRAQ8plex@N-term; Carbamidomethyl(C)@7	2
						99	SPDLDRYDLSSIR	iTRAQ8plex@N-term	3
						99	VTIAPFVPPIVLSIAK	iTRAQ8plex@N-term; iTRAQ8plex(K)@16	3
						99	VFFIDKIPK	iTRAQ8plex@N-term; iTRAQ8plex(K)@6; iTRAQ8plex(K)@9	4
						99	ISDAAVVPMKDEAAGEIPVAFVVR	iTRAQ8plex@N-term; iTRAQ8plex(K)@10	4
						97.86	EPFEIK	iTRAQ8plex@N-term; iTRAQ8plex(K)@6	5
						97.58	GFQVAPAELEAMLIAHPN	iTRAQ8plex@N-term	3
						97.26	VFFIDK	iTRAQ8plex@N-term; iTRAQ8plex(K)@6	4
						96.44	IYPEDVVALPY	iTRAQ8plex@N-term	4
						95.96	QVVFYK	iTRAQ8plex@N-term; iTRAQ8plex(K)@6	3
						95.54	GVMLTHK	iTRAQ8plex@N-term; iTRAQ8plex(K)@7	3
						95.17	HFSELTSADENDIPAVK	iTRAQ8plex@N-term; iTRAQ8plex(K)@17	3
Pbr011562.1	Peroxidase 52	PER52	28.3	5	1.0378	99	ACPGVVSCADILAIASR	iTRAQ8plex@N-term; Carbamidomethyl(C)@2; Carbamidomethyl(C)@8; Ser->Ala@16	3
						99	DSVQILGGPSWEVK	iTRAQ8plex@N-term; iTRAQ8plex(K)@14	3
						99	VVSCADILAIASR	iTRAQ8plex@N-term; Carbamidomethyl(C)@4	3
						99	LHFHDCFVNGCDGSLLLDDTSSFTGEK	iTRAQ8plex@N-term; Carbamidomethyl(C)@6; Deamidated(N)@9; Carbamidomethyl(C)@11; Thr->Val@24; iTRAQ8plex(K)@27	5
						98.33	SQVEKACPGVVSCADILAIASR	iTRAQ8plex@N-term; iTRAQ8plex(K)@5; Carbamidomethyl(C)@7; Carbamidomethyl(C)@13; Ser->Ala@21	5
Pbr020886.1	p-coumaroylshikimate/quinate 3'-hydrolxylase	C3΄H	20.1	4	1.037	99	AQEELDKVIGVDR	iTRAQ8plex@N-term; iTRAQ8plex(K)@7	4
						99	DGQDLIWADYGPHYVK	iTRAQ8plex@N-term; iTRAQ8plex(K)@16	5
						99	LLPFGAGR	iTRAQ8plex@N-term	4
						98.25	WACPFDEEAFAR	iTRAQ8plex@N-term; Carbamidomethyl(C)@3	3
Pbr026287.1	Cinnamyl alcohol dehydrogenase 5	CAD5	76.3	40	1.0349	99	AGDVVGVGLLVGCCR	iTRAQ8plex@N-term; Carbamidomethyl(C)@13; Carbamidomethyl(C)@14	3
						99	DSSGILSPYTYNIR	iTRAQ8plex@N-term	2
						99	EEALEHVGADAFLVSSDATK	iTRAQ8plex@N-term; iTRAQ8plex(K)@20	4
						99	ETEEMLEFCK	iTRAQ8plex@N-term; Carbamidomethyl(C)@9; iTRAQ8plex(K)@10	3
						99	FVVDVAGSNLI	iTRAQ8plex@N-term	2
						99	GLTSMIEVVK	iTRAQ8plex@N-term; iTRAQ8plex(K)@10	4
						99	IWSYNDTYTDGK	iTRAQ8plex@N-term; iTRAQ8plex(K)@12	3
						99	KREEALEHVGADAFLVSSDATK	iTRAQ8plex@N-term; iTRAQ8plex(K)@1; iTRAQ8plex(K)@22	5
						99	MQEAADSLDYIIDTVPVGHPLEPYLSLLK	iTRAQ8plex@N-term; Oxidation(M)@1; iTRAQ8plex(K)@29	4
						99	NDLGTSNYPMVPGHEVVGEVVEVGSDVTK	iTRAQ8plex@N-term; Thr->Met@5; iTRAQ8plex(K)@29	4
						99	NTGPEDVYVK	iTRAQ8plex@N-term; iTRAQ8plex(K)@10	3
						99	REEALEHVGADAFLVSSDATK	iTRAQ8plex@N-term; iTRAQ8plex(K)@21	5
						99	TTQGGFAGALVADQK	iTRAQ8plex@N-term; Gly->Glu@8; iTRAQ8plex(K)@15	2
						99	MDYVNTAFER	iTRAQ8plex@N-term; Val->Leu@4	3
						99	DSSGILSPYTYN	iTRAQ8plex@N-term	2
						99	AMGHHVTVISSSDK	iTRAQ8plex@N-term; Oxidation(M)@2; Lys->Arg@14	4
						99	KITGSFVGSMK	iTRAQ8plex@N-term; Lys->Thr@1; iTRAQ8plex(K)@11	3
						99	DSSGILSPYTY	iTRAQ8plex@N-term	2
						99	GAILGLGGVGHMGVK	iTRAQ8plex@N-term; Ala->Gly@2; iTRAQ8plex(K)@15	3
						99	AMGHHVTVISSSDK	iTRAQ8plex@N-term; Lys->Arg@14	3
						99	AMGHHVTVISSSDK	iTRAQ8plex@N-term; iTRAQ8plex(H)@5; Lys->Arg@14	4
						99	AMGHHVTVISSSDK	iTRAQ8plex@N-term; Oxidation(M)@2; iTRAQ8plex(T)@7; Lys->Arg@14	5
						99	DSSGILSPYTYNIR	iTRAQ8plex@N-term; Deamidated(N)@12	2
						99	EEALEHVGADAFLVSSDATK	iTRAQ8plex@N-term; Gly->Glu@8; iTRAQ8plex(K)@20	4
						99	ETEEMLEFCK	iTRAQ8plex@N-term; Oxidation(M)@5; Carbamidomethyl(C)@9; iTRAQ8plex(K)@10	3
						99	GLTSMIEVVK	iTRAQ8plex@N-term; Oxidation(M)@5; iTRAQ8plex(K)@10	2
						99	IWSYNDTYTDGK	iTRAQ8plex@N-term; Deamidated(N)@5; iTRAQ8plex(K)@12	3
						99	MDYVNTAFER	iTRAQ8plex@N-term	3
						99	NDLGTSNYPMVPGHEVVGEVVEVGSDVTK	iTRAQ8plex@N-term; Thr->Met@5; Oxidation(M)@10; iTRAQ8plex(K)@29	4
						99	NDLGTSNYPMVPGHEVVGEVVEVGSDVTK	iTRAQ8plex@N-term; Asn->Cys@7; Carbamidomethyl(C)@7; iTRAQ8plex(K)@29	5
						99	TTQGGFAGALVADQK	iTRAQ8plex@N-term; iTRAQ8plex(K)@15	2
						99	TTQGGFAGALVADQK	iTRAQ8plex@N-term; Thr->Val@2; Deamidated(Q)@3; iTRAQ8plex(K)@15	3
						99	TTQGGFAGALVADQK	Acetyl@N-term; Gly->Asp@5; iTRAQ8plex(K)@15	2
						98.98	KITGSFVGSMK	iTRAQ8plex@N-term; Lys->Thr@1; Oxidation(M)@10; iTRAQ8plex(K)@11	3
						98.27	AMGHHVTVISSSDK	iTRAQ8plex@N-term; iTRAQ8plex(T)@7; Ser->Asp@11; iTRAQ8plex(K)@14	5
						98.27	AMGHHVTVISSSDK	iTRAQ8plex@N-term; iTRAQ8plex(T)@7; Ser->Asp@10; iTRAQ8plex(K)@14	5
						98.27	AMGHHVTVISSSDK	iTRAQ8plex@N-term; iTRAQ8plex(T)@7; Ser->Asp@12; iTRAQ8plex(K)@14	5
						96.73	IPEGMVPEQAAPLLCAGVTVYSPLR	iTRAQ8plex@N-term; Carbamidomethyl(C)@15; Arg->Lys@25; iTRAQ8plex(K)@25	4
						96.34	REEALEHVGADAFLVSSDATK	iTRAQ8plex@N-term; Gly->Glu@9; iTRAQ8plex(K)@21	4
						95.61	AMGHHVTVISSSDK	iTRAQ8plex@N-term; iTRAQ8plex(T)@7; Lys->Arg@14	4
Pbr008363.1	Phenylalanine ammonia-lyase 1	PAL1	58.1	60	1.0342	99	AAMLVR	iTRAQ8plex@N-term	2
						99	ALHGGNFQGTPIGVSMDNTR	iTRAQ8plex@N-term	4
						99	ASSDWVMDSMGK	iTRAQ8plex@N-term; iTRAQ8plex(K)@12	4
						99	EELGGEYLTGEK	iTRAQ8plex@N-term; iTRAQ8plex(K)@12	3
						99	EINSVNDNPLIDVSR	iTRAQ8plex@N-term; Deamidated(N)@3	3
						99	EYVFAYIDDPCSATYPLMQK	iTRAQ8plex@N-term; Carbamidomethyl(C)@11; iTRAQ8plex(K)@20	4
						99	FEILEAITK	iTRAQ8plex@N-term; iTRAQ8plex(K)@9	3
						99	FLNNNVTPCLPLR	iTRAQ8plex@N-term; Deamidated(N)@3; Carbamidomethyl(C)@9	3
						99	GTDSYGVTTGFGATSHR	iTRAQ8plex@N-term	4
						99	IGAFEEELK	iTRAQ8plex@N-term; iTRAQ8plex(K)@9	3
						99	INTLLQGYSGIR	iTRAQ8plex@N-term	3
						99	KTAEAVDILK	iTRAQ8plex@N-term; iTRAQ8plex(K)@1; iTRAQ8plex(K)@10	4
						99	NASTSIFQK	iTRAQ8plex@N-term; Asn->Ser@1; Ala->Thr@2; iTRAQ8plex(K)@9	2
						99	NTVSQVAK	iTRAQ8plex@N-term; iTRAQ8plex(K)@8	3
						99	SAIESGNAAVPNR	iTRAQ8plex@N-term	3
						99	SVNDNPLIDVSR	iTRAQ8plex@N-term	3
						99	TAEAVDILK	iTRAQ8plex@N-term; iTRAQ8plex(K)@9	3
						99	TLLPK	iTRAQ8plex@N-term; iTRAQ8plex(K)@5	2
						99	TSPQWLGPQIEVIR	iTRAQ8plex@N-term	4
						99	VVDREYVFAYIDDPCSATYPLMQK	iTRAQ8plex@N-term; Carbamidomethyl(C)@15; iTRAQ8plex(K)@24	4
						99	KDPLNWGLAADSLK	iTRAQ8plex@N-term; iTRAQ8plex(K)@1; iTRAQ8plex(K)@14	4
						99	QGAALQK	iTRAQ8plex@N-term; iTRAQ8plex(K)@7	3
						99	GSHLDEVK	iTRAQ8plex@N-term; Val->Phe@7; iTRAQ8plex(K)@8	3
						99	GTDSYGVTTGFGAT	iTRAQ8plex@N-term	2
						99	HLEENLR	iTRAQ8plex@N-term; Arg->Lys@7; iTRAQ8plex(K)@7	2
						99	INSGFFELQPK	iTRAQ8plex@N-term; Deamidated(N)@2; iTRAQ8plex(K)@11	3
						99	ALHGGNFQGTPIGVSMDNTR	iTRAQ8plex@N-term; Ser->Ala@15	3
						99	ALHGGNFQGTPIGVSMDNTR	iTRAQ8plex@N-term; Deamidated(N)@6; Ser->Ala@15	4
						99	ALHGGNFQGTPIGVSMDNTR	iTRAQ8plex@N-term; Ser->Ala@15; Deamidated(N)@18	3
						99	ASSDWVMDSMGK	iTRAQ8plex@N-term; Oxidation(M)@10; iTRAQ8plex(K)@12	3
						99	ASSDWVMDSMGK	iTRAQ8plex@N-term; Oxidation(M)@7; iTRAQ8plex(K)@12	3
						99	ASSDWVMDSMGK	iTRAQ8plex@N-term; Oxidation(M)@7; Oxidation(M)@10; iTRAQ8plex(K)@12	3
						99	EINSVNDNPLIDVSR	iTRAQ8plex@N-term; Deamidated(N)@6	3
						99	EINSVNDNPLIDVSR	iTRAQ8plex@N-term; Deamidated(N)@3; Deamidated(N)@6	3
						99	EINSVNDNPLIDVSR	iTRAQ8plex@N-term	3
						99	EINSVNDNPLIDVSR	iTRAQ8plex@N-term; Deamidated(N)@8	3
						99	EINSVNDNPLIDVSR	iTRAQ8plex@N-term; Cation:Na(D)@7	3
						99	EINSVNDNPLIDVSR	iTRAQ8plex@N-term; Val->Pro@5; Deamidated(N)@6	2
						99	EREINSVNDNPLIDVSR	No iTRAQ8plex@N-term; Arg->Gln@2	2
						99	FLNNNVTPCLPLR	iTRAQ8plex@N-term; Deamidated(N)@4; Carbamidomethyl(C)@9	3
						99	FLNNNVTPCLPLR	iTRAQ8plex@N-term; Carbamidomethyl(C)@9	3
						99	GTDSYGVTTGFGATSHR	iTRAQ8plex@N-term; iTRAQ8plex(S)@15	4
						99	GTDSYGVTTGFGATSHR	iTRAQ8plex@N-term; iTRAQ8plex(T)@14	4
						99	GTDSYGVTTGFGATSHR	iTRAQ8plex@N-term; Dehydrated(S)@4	3
						99	GTDSYGVTTGFGATSHR	iTRAQ8plex@N-term; iTRAQ8plex(Y)@5	4
						99	GTDSYGVTTGFGATSHR	iTRAQ8plex@N-term; iTRAQ8plex(T)@8	4
						99	GTDSYGVTTGFGATSHR	iTRAQ8plex@N-term; iTRAQ8plex(T)@9	4
						99	IGAFEEELK	iTRAQ8plex@N-term; Gly->Thr@2; iTRAQ8plex(K)@9	2
						99	INTLLQGYSGIR	iTRAQ8plex@N-term; Deamidated(N)@2	3
						99	SAIESGNAAVPNR	iTRAQ8plex@N-term; Deamidated(N)@7	3
						98.64	LAIASIGK	iTRAQ8plex@N-term; Ser->Ala@5; iTRAQ8plex(K)@8	2
						98.49	HHPGQIEAAAIMEHILDGSSYVK	iTRAQ8plex@N-term; Tyr->Phe@21; iTRAQ8plex(K)@23	5
						98.42	NASTSIFQK	iTRAQ8plex@N-term; iTRAQ8plex(K)@9	3
						98.32	HHPGQIEAAAIMEHILDGSSYVK	iTRAQ8plex@N-term; Ser->Ala@20; iTRAQ8plex(K)@23	4
						98.32	HHPGQIEAAAIMEHILDGSSYVK	iTRAQ8plex@N-term; Ser->Ala@19; iTRAQ8plex(K)@23	4
						97.68	GTDSYGVTTGFGATSHR	iTRAQ8plex@N-term; Dehydrated(Y)@5	3
						97.46	SYPLYK	iTRAQ8plex@N-term; iTRAQ8plex(K)@6	3
						97.06	LGGESLTISQVAAIATHDTGVK	iTRAQ8plex@N-term; iTRAQ8plex(S)@9; iTRAQ8plex(K)@22	5
						96.1	HHPGQIEAAAIMEHILDGSSYVK	iTRAQ8plex@N-term; Oxidation(M)@12; Tyr->Met@21; iTRAQ8plex(K)@23	6
						95.98	EINSVNDNPLIDVSR	iTRAQ8plex@N-term; Deamidated(N)@6; Deamidated(N)@8	3
MSTRG.13241.2	4-coumarate--CoA ligase 2	4CL2	42.02	28	1.0294	99	DEAAGEVPVAFVVK	iTRAQ8plex@N-term; iTRAQ8plex(K)@14	4
						99	EGWLHTGDIGFIDDDDELFIVDR	iTRAQ8plex@N-term	4
						99	FEIVSLLGLIEK	iTRAQ8plex@N-term; iTRAQ8plex(K)@12	3
						99	FPDLDKYDLSSIR	iTRAQ8plex@N-term; iTRAQ8plex(K)@6	4
						99	GAMTTAANPFFTPAEILK	iTRAQ8plex@N-term; iTRAQ8plex(K)@18	4
						99	GDQIMK	iTRAQ8plex@N-term; iTRAQ8plex(K)@6	3
						99	GYLNDPESTR	iTRAQ8plex@N-term	2
						99	IVDPESGASLPR	iTRAQ8plex@N-term	3
						99	LAAGFPN	iTRAQ8plex@N-term	2
						99	LIITLACYYDK	iTRAQ8plex@N-term; Carbamidomethyl(C)@7; iTRAQ8plex(K)@11	3
						99	LPDIPIPK	iTRAQ8plex@N-term; iTRAQ8plex(K)@8	3
						99	NQPGEICIR	iTRAQ8plex@N-term; Carbamidomethyl(C)@7	2
						99	QPFEVKPGGCGTVVR	iTRAQ8plex@N-term; iTRAQ8plex(K)@6; Carbamidomethyl(C)@10	4
						99	SKLPDIPIPK	iTRAQ8plex@N-term; iTRAQ8plex(K)@2; iTRAQ8plex(K)@10	2
						99	TTIDKEGWLHTGDIGFIDDDDELFIVDR	iTRAQ8plex@N-term; iTRAQ8plex(K)@5; Ile->Val@17; Asp->Gln@18	5
						99	VFFIEAIPK	iTRAQ8plex@N-term; iTRAQ8plex(K)@9	3
						99	VSIAPIVPPIVLAIAK	iTRAQ8plex@N-term; iTRAQ8plex(K)@16	4
						99	AVETIPNDIVYR	Acetyl@N-term	2
						99	AVETIPNDIVYR	Acetyl@N-term; Deamidated(N)@7	2
						99	AVETIPNDIVYR	iTRAQ8plex@N-term	2
						99	GAMTTAANPFFTPAEILK	iTRAQ8plex@N-term; Oxidation(M)@3; iTRAQ8plex(K)@18	4
						99	QPFEVKPGGCGTVVR	Gln->pyro-Glu@N-term; iTRAQ8plex(K)@6; Carbamidomethyl(C)@10	3
						99	TTIDKEGWLHTGDIGFIDDDDELFIVDR	iTRAQ8plex@N-term; iTRAQ8plex(K)@5	5
						99	VFFIEAIPK	Acetyl@N-term; Phe->Met@2; iTRAQ8plex(K)@9	2
						97.94	GLIEK	iTRAQ8plex@N-term; iTRAQ8plex(K)@5	2
						96.3	AGAAILMMNK	iTRAQ8plex@N-term; iTRAQ8plex(K)@10	3
						95.96	QVVFYK	iTRAQ8plex@N-term; iTRAQ8plex(K)@6	2
						95.54	GVMLTHK	iTRAQ8plex@N-term; iTRAQ8plex(K)@7	3
Pbr017290.1	Cinnamic acid 4-hydroxylase	C4H	69.4	52	1.0273	99	CAIDHILDAQQK	iTRAQ8plex@N-term; Carbamidomethyl(C)@1; iTRAQ8plex(K)@12	4
						99	DYFVDER	iTRAQ8plex@N-term	3
						99	EVLHTQGVEFGSR	iTRAQ8plex@N-term	3
						99	FESEEDPLFVK	iTRAQ8plex@N-term; iTRAQ8plex(K)@11	3
						99	FGDCFLLR	iTRAQ8plex@N-term; Carbamidomethyl(C)@4	3
						99	FLEEESK	iTRAQ8plex@N-term; iTRAQ8plex(K)@7	3
						99	FLEEESKVEANGNDFR	iTRAQ8plex@N-term; iTRAQ8plex(K)@7; Deamidated(N)@11	4
						99	GGQFSLHILK	iTRAQ8plex@N-term; iTRAQ8plex(K)@10	3
						99	GVQITEPDVHK	iTRAQ8plex@N-term; iTRAQ8plex(K)@11	3
						99	IMTVPFFTNK	iTRAQ8plex@N-term; iTRAQ8plex(K)@10	4
						99	KFGDCFLLR	iTRAQ8plex@N-term; iTRAQ8plex(K)@1; Carbamidomethyl(C)@5	4
						99	KHPEAATSGMVLR	iTRAQ8plex@N-term; iTRAQ8plex(K)@1	4
						99	LGGFDIPAESK	iTRAQ8plex@N-term; iTRAQ8plex(K)@11	3
						99	LPPGPIPVPVFGNWLQVGDDLNHR	iTRAQ8plex@N-term; Deamidated(N)@22	4
						99	LQLMMYNNMYR	iTRAQ8plex@N-term	3
						99	LRNELDTVLGR	iTRAQ8plex@N-term; Deamidated(N)@3	3
						99	LSSTKPTTNEGLK	iTRAQ8plex@N-term; iTRAQ8plex(K)@5; iTRAQ8plex(K)@13	4
						99	LVQNFELLPPPGQSK	iTRAQ8plex@N-term; Deamidated(N)@4; iTRAQ8plex(K)@15	4
						99	MAIPLLVPHMNLQDAK	iTRAQ8plex@N-term; Oxidation(M)@1; iTRAQ8plex(K)@16	4
						99	NELDTVLGR	iTRAQ8plex@N-term	2
						99	NLTDMAK	iTRAQ8plex@N-term; iTRAQ8plex(K)@7	2
						99	NLVVVSSPELAK	iTRAQ8plex@N-term; iTRAQ8plex(K)@12	3
						99	NVVFDIFTGEGQDMVFTVYGEHWR	iTRAQ8plex@N-term; Oxidation(M)@14	4
						99	RFESEEDPLFVK	iTRAQ8plex@N-term; iTRAQ8plex(K)@12	3
						99	YGWESEAAAVVEDVK	iTRAQ8plex@N-term; iTRAQ8plex(K)@15	3
						99	YGWESEAAAVVEDVKK	iTRAQ8plex@N-term; iTRAQ8plex(K)@15; iTRAQ8plex(K)@16	4
						99	YLPFGVGR	iTRAQ8plex@N-term	3
						99	LAQSFDYNYGDFIPILR	iTRAQ8plex@N-term; Deamidated(N)@8	3
						99	LAQSFDYNYGDFIPILRPF	iTRAQ8plex@N-term	3
						99	LLLEK	iTRAQ8plex@N-term; iTRAQ8plex(K)@5	3
						99	GVQITEPDVHKLPSLQAVVK	iTRAQ8plex@N-term; iTRAQ8plex(K)@11; Ser->Tyr@14; iTRAQ8plex(K)@20	5
						99	FLEEESKVEANGNDFR	iTRAQ8plex@N-term; iTRAQ8plex(K)@7; Deamidated(N)@13	3
						99	KHPEAATSGMVLR	iTRAQ8plex@N-term; iTRAQ8plex(K)@1; Oxidation(M)@10	4
						99	LDAQQK	iTRAQ8plex@N-term; iTRAQ8plex(K)@6	2
						99	LPPGPIPVPVFGNWLQVGDDLNHR	iTRAQ8plex@N-term	4
						99	LQLMMYNNMYR	iTRAQ8plex@N-term; Deamidated(N)@7	2
						99	LQLMMYNNMYR	iTRAQ8plex@N-term; Deamidated(N)@8	3
						99	LRNELDTVLGR	iTRAQ8plex@N-term	3
						99	LVQNFELLPPPGQSK	iTRAQ8plex@N-term; iTRAQ8plex(K)@15	3
						99	LVQNFELLPPPGQSK	iTRAQ8plex@N-term; Deamidated(Q)@3; iTRAQ8plex(K)@15	3
						99	MAIPLLVPHMNLQDAK	iTRAQ8plex@N-term; Oxidation(M)@10; iTRAQ8plex(K)@16	4
						99	MAIPLLVPHMNLQDAK	iTRAQ8plex@N-term; iTRAQ8plex(K)@16	4
						99	NLTDMAK	iTRAQ8plex@N-term; Oxidation(M)@5; iTRAQ8plex(K)@7	3
						99	NLVVVSSPELAK	No iTRAQ8plex@N-term; iTRAQ8plex(K)@12	2
						99	YGWESEAAAVVEDVK	iTRAQ8plex@N-term; Val->Leu@10; iTRAQ8plex(K)@15	3
						98.92	IMTVPFFTNK	iTRAQ8plex@N-term; Oxidation(M)@2; iTRAQ8plex(K)@10	3
						98.82	HPEAATSGMVLR	iTRAQ8plex@N-term	3
						98.81	NELDTVLGR	iTRAQ8plex@N-term; Deamidated(N)@1	3
						98.36	MAIPLLVPHMNLQDAK	iTRAQ8plex@N-term; Deamidated(N)@11; iTRAQ8plex(K)@16	4
						97.06	LDTSEK	iTRAQ8plex@N-term; iTRAQ8plex(K)@6	2
						95.43	DLLLL	iTRAQ8plex@N-term	2
						95.27	IMTVPF	iTRAQ8plex@N-term	2
MSTRG.16756.2	Beta-glucosidase 33	BGLU33	58.1	11	1.0263	99	SGDAIFASIER	iTRAQ8plex@N-term	3
						99	GALEMVSMK	iTRAQ8plex@N-term; iTRAQ8plex(K)@9	3
						99	GDDAFELQVK	iTRAQ8plex@N-term; iTRAQ8plex(K)@10	4
						99	LIDEFLAK	iTRAQ8plex@N-term; iTRAQ8plex(K)@8	3
						99	QLDQMGYNIGIR	Gln->pyro-Glu@N-term	3
						99	QLDQMGYNIGIR	iTRAQ8plex@N-term	3
						99	QLLTDLEEVEEVNK	Gln->pyro-Glu@N-term; iTRAQ8plex(K)@14	2
						99	QLLTDLEEVEEVNK	iTRAQ8plex@N-term; iTRAQ8plex(K)@14	2
						99	VNAELFTLTYGAIVR	iTRAQ8plex@N-term	3
						98.93	TEISWIR	iTRAQ8plex@N-term	3
						96.34	QLDQMGYNIGIR	iTRAQ8plex@N-term; Deamidated(N)@8	2
Pbr040547.1	Ferulate-5-hydroxylase	F5H	58.6	28	1.0216	99	AAFGTSSQEGQDEFIAILQEFSK	iTRAQ8plex@N-term; iTRAQ8plex(K)@23	3
						99	AESWESVRDEVDTAVR	iTRAQ8plex@N-term	4
						99	DGVPDFK	iTRAQ8plex@N-term; iTRAQ8plex(K)@7	3
						99	GLNDGETDMVDDLLAFYSEEAK	iTRAQ8plex@N-term; iTRAQ8plex(K)@22	4
						99	GLPLIGNMLMMDQLTHR	iTRAQ8plex@N-term	4
						99	QYGGIFHLR	iTRAQ8plex@N-term	3
						99	VNESEDNLQNAIK	iTRAQ8plex@N-term; iTRAQ8plex(K)@13	2
						99	VQQELFNVVGLDR	iTRAQ8plex@N-term	3
						99	DKDSWEDPESFKPSR	iTRAQ8plex@N-term; iTRAQ8plex(K)@2; iTRAQ8plex(K)@12	5
						99	AAFGTSSQEGQDEFIAILQEFSK	iTRAQ8plex@N-term; Gln->His@8; iTRAQ8plex(K)@23	4
						99	ADMAFAHYGPFWR	iTRAQ8plex@N-term; Oxidation(M)@3	3
						99	ADMAFAHYGPFWR	iTRAQ8plex@N-term	3
						99	FIDTIIDDHMEK	iTRAQ8plex@N-term; iTRAQ8plex(K)@12	3
						99	FIDTIIDDHMEK	iTRAQ8plex@N-term; Met->Leu@10; iTRAQ8plex(K)@12	4
						99	GLNDGETDMVDDLLAFYSEEAK	iTRAQ8plex@N-term; Oxidation(M)@9; iTRAQ8plex(K)@22	4
						99	GSNFEFIPFGSGR	iTRAQ8plex@N-term	2
						99	GSNFEFIPFGSGR	iTRAQ8plex@N-term; Deamidated(N)@3	3
						99	GSNFEFIPFGSGR	iTRAQ8plex@N-term; Ser->Ala@2; Asn->Glu@3	3
						99	LLQSL	iTRAQ8plex@N-term	2
						99	QVLQVQDNIFSNRPATIAISYLTYDR	iTRAQ8plex@N-term	4
						99	SRVMINAWAIGR	Carbamidomethyl@N-term	3
						99	VMINAWAIGR	iTRAQ8plex@N-term	2
						99	VMINAWAIGR	iTRAQ8plex@N-term; Deamidated(N)@4	3
						99	VMINAWAIGR	iTRAQ8plex@N-term; Oxidation(M)@2	3
						99	VQQELFNVVGLDR	iTRAQ8plex@N-term; Gln->His@3	3
						97.22	GSNFEFIPF	iTRAQ8plex@N-term	2
						96.73	SPEDLKR	iTRAQ8plex@N-term; iTRAQ8plex(K)@6	3
						96.58	VMINAW	iTRAQ8plex@N-term	2
Pbr031894.1	Peroxidase 42	PER42	32.4	5	1.0167	99	ECPGVVSCSDILVLSAR	iTRAQ8plex@N-term; Carbamidomethyl(C)@2; Carbamidomethyl(C)@8	3
						99	FADMGIDTPGLVALLGAHSVGR	iTRAQ8plex@N-term	4
						99	NEEDPGLVMDFYR	iTRAQ8plex@N-term	3
						99	NIFHDCAVQSCDASLLLDSTR	iTRAQ8plex@N-term; Carbamidomethyl(C)@6; Carbamidomethyl(C)@11	3
						99	LGGPFIPLK	iTRAQ8plex@N-term; iTRAQ8plex(K)@9	3
Pbr022425.1	Shikimate O-hydroxycinnamoyltransferase	HST	41.1	20	1.0149	99	ALVPFYPMAGR	iTRAQ8plex@N-term	3
						99	ARDPPQPAFHHIEYQPAPQMK	iTRAQ8plex@N-term; iTRAQ8plex(K)@21	5
						99	CPNLGITSWVR	iTRAQ8plex@N-term; Carbamidomethyl(C)@1	3
						99	DQLNILK	iTRAQ8plex@N-term; iTRAQ8plex(K)@7	2
						99	EAGNTVSYSSYEMLSGHVWR	iTRAQ8plex@N-term	4
						99	ESTLVKPAEETPK	iTRAQ8plex@N-term; iTRAQ8plex(K)@6; iTRAQ8plex(K)@13	4
						99	ESTLVKPAEETPKK	iTRAQ8plex@N-term; iTRAQ8plex(K)@6; iTRAQ8plex(K)@13; iTRAQ8plex(K)@14	5
						99	GLDLTLPPFIDR	iTRAQ8plex@N-term	3
						99	LYIATDGR	iTRAQ8plex@N-term	2
						99	MDDSYLR	iTRAQ8plex@N-term	2
						99	PGAADSTTVSIFR	iTRAQ8plex@N-term	3
						99	SALDYLELQPDLSALVR	iTRAQ8plex@N-term	3
						99	TPLQSAKPGAADSTTVSIFR	iTRAQ8plex@N-term; iTRAQ8plex(K)@7	4
						99	LPIHDADFGWGR	iTRAQ8plex@N-term	4
						99	SNFFDPAVLK	iTRAQ8plex@N-term; iTRAQ8plex(K)@10	3
						99	ALVPFYPMAGR	iTRAQ8plex@N-term; Oxidation(M)@8	2
						99	ARDPPQPAFHHIEYQPAPQMK	iTRAQ8plex@N-term; Oxidation(M)@20; iTRAQ8plex(K)@21	3
						99	LLYDM	iTRAQ8plex@N-term	3
						99	SALDYLELQPDLSALVR	iTRAQ8plex@N-term; iTRAQ8plex(Y)@5	3
						96.3	SALDYLELQPDLSALVR	iTRAQ8plex@N-term; Cation:K(E)@7	3
Pbr027164.1	Peroxidase 12	PER12	60	29	1.014	99	ADIGQAAGLLR	iTRAQ8plex@N-term	2
						99	AFEIINDLR	iTRAQ8plex@N-term; Deamidated(N)@6	2
						99	AFEIINDLRDR	iTRAQ8plex@N-term	3
						99	DSVFLSGGPDYDVPLGR	iTRAQ8plex@N-term	4
						99	LHFHDCFVQGCDGSVLLEGSASGPSEQDAPPNLSLR	iTRAQ8plex@N-term; Carbamidomethyl(C)@6; Carbamidomethyl(C)@11	5
						99	LLTDLAK	iTRAQ8plex@N-term; iTRAQ8plex(K)@7	3
						99	LYPTQDATMDK	iTRAQ8plex@N-term; Oxidation(M)@9; iTRAQ8plex(K)@11	3
						99	MGQLSVLTGSK	iTRAQ8plex@N-term; iTRAQ8plex(K)@11	3
						99	QGLFTSDQDLYTDK	iTRAQ8plex@N-term; iTRAQ8plex(K)@14	3
						99	QGLFTSDQDLYTDKR	iTRAQ8plex@N-term; iTRAQ8plex(K)@14	4
						99	QSSAPVVQGLSWNFYDSSCPK	Gln->pyro-Glu@N-term; Carbamidomethyl(C)@19; iTRAQ8plex(K)@21	3
						99	TPDIFDNK	iTRAQ8plex@N-term; iTRAQ8plex(K)@8	2
						99	VVSCSDILALAAR	iTRAQ8plex@N-term; Carbamidomethyl(C)@4	3
						99	YYVDLMNR	iTRAQ8plex@N-term	3
						99	TFANDLK	iTRAQ8plex@N-term; iTRAQ8plex(K)@7	3
						99	AFEIINDLR	iTRAQ8plex@N-term	3
						99	LYPTQDATMDK	iTRAQ8plex@N-term; iTRAQ8plex(K)@11	2
						99	MGQLSVLTGSK	iTRAQ8plex@N-term; Oxidation(M)@1; iTRAQ8plex(K)@11	3
						99	QGLFTSDQDLYTDKR	Gln->pyro-Glu@N-term; iTRAQ8plex(K)@14	3
						99	QSSAPVVQGLSWNFYDSSCPK	iTRAQ8plex@N-term; Deamidated(Q)@1; Dehydrated(S)@2; Carbamidomethyl(C)@19; iTRAQ8plex(K)@21	4
						99	VVSCSDILALAAR	iTRAQ8plex@N-term; Val->Ala@2; Ser->Asn@3; Carbamidomethyl(C)@4	3
						97.95	QSSAPVVQGLSWNFYDSSCPK	Gln->pyro-Glu@N-term; Oxidation(P)@5; Carbamidomethyl(C)@19; iTRAQ8plex(K)@21	3
						97.37	VDDIVR	iTRAQ8plex@N-term	2
						96.87	AFEIINDLRDR	iTRAQ8plex@N-term; Deamidated(N)@6	3
						96.48	VVSCSDILALA	iTRAQ8plex@N-term; Carbamidomethyl(C)@4	2
						95.88	LHFHDCFVQGCDGSVLLEGSASGPSEQDAPPNLSLR	iTRAQ8plex@N-term; Carbamidomethyl(C)@6; Carbamidomethyl(C)@11; Dehydrated(D)@12; Leu->Met@16	4
						95.88	LHFHDCFVQGCDGSVLLEGSASGPSEQDAPPNLSLR	iTRAQ8plex@N-term; Carbamidomethyl(C)@6; Carbamidomethyl(C)@11; Dehydrated(S)@14; Leu->Met@17	4
						95.88	LHFHDCFVQGCDGSVLLEGSASGPSEQDAPPNLSLR	iTRAQ8plex@N-term; Carbamidomethyl(C)@6; Carbamidomethyl(C)@11; Dehydrated(S)@14; Leu->Met@16	4
						95.88	LHFHDCFVQGCDGSVLLEGSASGPSEQDAPPNLSLR	iTRAQ8plex@N-term; Carbamidomethyl(C)@6; Carbamidomethyl(C)@11; Dehydrated(D)@12; Leu->Met@17	4
MSTRG.4502.2	4-coumarate-CoA ligase-like 7	4CLL7	18	3	1.0127	99	DPNLSMVSFLFR	iTRAQ8plex@N-term	3
						99	SFIASQVASFK	iTRAQ8plex@N-term; iTRAQ8plex(K)@11	3
						96.81	QLGEIWVR	iTRAQ8plex@N-term	3
Pbr013510.1	Caffeate O-methyltransferase 1	OMT1	95.1	147	1.0117	99	AAIELDLLEVMAK	iTRAQ8plex@N-term; iTRAQ8plex(K)@13	3
						99	AGPGAFVSPADIASQLPTK	iTRAQ8plex@N-term; iTRAQ8plex(K)@19	4
						99	AGPGAFVSPADIASQLPTKNPDAPVMLDR	iTRAQ8plex@N-term; iTRAQ8plex(K)@19	6
						99	AMQLASGSILPMVLK	iTRAQ8plex@N-term; iTRAQ8plex(K)@15	4
						99	AYGMTAFEYHGTDPR	iTRAQ8plex@N-term; Oxidation(M)@4	3
						99	EFEALAK	iTRAQ8plex@N-term; iTRAQ8plex(K)@7	3
						99	ESVLEGGIPF	iTRAQ8plex@N-term	2
						99	ESVLEGGIPFNK	iTRAQ8plex@N-term; iTRAQ8plex(K)@12	4
						99	GDAIFMK	iTRAQ8plex@N-term; iTRAQ8plex(K)@7	2
						99	GINFDLPHVIEDAPQYPGVEHVGGDMFVSVPK	iTRAQ8plex@N-term; Oxidation(M)@26; iTRAQ8plex(K)@32	5
						99	GMADHSTITMK	iTRAQ8plex@N-term; iTRAQ8plex(K)@11	3
						99	GSGFQGFR	iTRAQ8plex@N-term	2
						99	GVVHIDAIMLAHNPGGK	iTRAQ8plex@N-term; iTRAQ8plex(K)@17	5
						99	LYGLGPVCK	iTRAQ8plex@N-term; Carbamidomethyl(C)@8; iTRAQ8plex(K)@9	3
						99	NCYAALPDNGK	iTRAQ8plex@N-term; Carbamidomethyl(C)@2; Deamidated(N)@9; iTRAQ8plex(K)@11	4
						99	NCYAALPDNGKVIVAECILPVAPDSSLATK	iTRAQ8plex@N-term; Carbamidomethyl(C)@2; Deamidated(N)@9; iTRAQ8plex(K)@11; Carbamidomethyl(C)@17; iTRAQ8plex(K)@30	5
						99	NEDGASIGSLCLMNQDK	iTRAQ8plex@N-term; Carbamidomethyl(C)@11; Deamidated(N)@14; iTRAQ8plex(K)@17	3
						99	NPDAPVMLDR	iTRAQ8plex@N-term; Oxidation(M)@7	3
						99	TEKEFEALAK	iTRAQ8plex@N-term; iTRAQ8plex(K)@3; iTRAQ8plex(K)@10	2
						99	TLPDGK	iTRAQ8plex@N-term; iTRAQ8plex(K)@6	2
						99	VIVAECILPVAPDSSLATK	iTRAQ8plex@N-term; Carbamidomethyl(C)@6; iTRAQ8plex(K)@19	5
						99	VLMESWYHLK	iTRAQ8plex@N-term; iTRAQ8plex(K)@10	3
						99	VVCCAFNTYAIEFLK	iTRAQ8plex@N-term; Carbamidomethyl(C)@3; Carbamidomethyl(C)@4; iTRAQ8plex(K)@15	3
						99	WICHDWSDEHCLK	iTRAQ8plex@N-term; Carbamidomethyl(C)@3; Carbamidomethyl(C)@11; iTRAQ8plex(K)@13	4
						99	YPSIK	iTRAQ8plex@N-term; iTRAQ8plex(K)@5	3
						99	KLLEIYNGFEGLTSIVDVGGGTGAVLNMIVSK	iTRAQ8plex@N-term; iTRAQ8plex(K)@1; Deamidated(N)@7; Oxidation(M)@28; iTRAQ8plex(K)@32	5
						99	AAIELDLLEVM	iTRAQ8plex@N-term	2
						99	VSPADIASQLPTKNPDAPVMLDR	iTRAQ8plex@N-term; iTRAQ8plex(K)@13	4
						99	GSTPETQMTPTQVSDEEANLFAMQLASGSILPMVLK	Acetyl@N-term; iTRAQ8plex(K)@36	4
						99	DIASQLPTKNPDAPVMLDR	iTRAQ8plex@N-term; iTRAQ8plex(K)@9	4
						99	VSPADIASQLPTK	iTRAQ8plex@N-term; iTRAQ8plex(K)@13	3
						99	TPTQVSDEEANLFAMQLASGSILPMVLK	iTRAQ8plex@N-term; iTRAQ8plex(K)@28	4
						99	ASGSILPMVLK	iTRAQ8plex@N-term; iTRAQ8plex(K)@11	4
						99	AAIELDLLE	iTRAQ8plex@N-term	2
						99	STPETQMTPTQVSDEEANLFAMQLASGSILPMVLK	iTRAQ8plex@N-term; Oxidation(M)@7; iTRAQ8plex(K)@35	4
						99	SILTYSLR	iTRAQ8plex@N-term	3
						99	LLASYSILTY	iTRAQ8plex@N-term	2
						99	EDGASIGSLCLMNQDK	iTRAQ8plex@N-term; Carbamidomethyl(C)@10; iTRAQ8plex(K)@16	3
						99	LASGSILPMVLK	iTRAQ8plex@N-term; iTRAQ8plex(K)@12	4
						99	QLASGSILPMVLK	iTRAQ8plex@N-term; iTRAQ8plex(K)@13	3
						99	AGPGAFVSPAD	iTRAQ8plex@N-term	2
						99	NEDGASIGSLCLMN	iTRAQ8plex@N-term; Carbamidomethyl(C)@11	2
						99	LLASYSILTYSLR	Carbamidomethyl@N-term; Leu->Arg@2	2
						99	STPETQMTPT	iTRAQ8plex@N-term	2
						99	AAIELDLLEVM	iTRAQ8plex@N-term; Oxidation(M)@11	2
						99	AAIELDLLEVMAK	iTRAQ8plex@N-term; Oxidation(M)@11; iTRAQ8plex(K)@13	4
						99	AAIELDLLEVMAK	Acetyl@N-term; Ala->Glu@2; iTRAQ8plex(K)@13	2
						99	AAIELDLLEVMAK	iTRAQ8plex@N-term; Leu->Asn@8; iTRAQ8plex(K)@13	3
						99	AGPGAFVSPADIASQLPTK	iTRAQ8plex@N-term; Oxidation(P)@17; iTRAQ8plex(K)@19	4
						99	AGPGAFVSPADIASQLPTK	iTRAQ8plex@N-term; Ala->Ser@13; iTRAQ8plex(K)@19	4
						99	AGPGAFVSPADIASQLPTK	iTRAQ8plex@N-term; Cation:Na(D)@11; iTRAQ8plex(K)@19	3
						99	AGPGAFVSPADIASQLPTK	iTRAQ8plex@N-term; iTRAQ8plex(S)@8; iTRAQ8plex(K)@19	4
						99	AGPGAFVSPADIASQLPTK	iTRAQ8plex@N-term; iTRAQ8plex(S)@14; iTRAQ8plex(K)@19	4
						99	AGPGAFVSPADIASQLPTK	Delta:H(2)C(2)@N-term; iTRAQ8plex(K)@19	3
						99	AGPGAFVSPADIASQLPTK	iTRAQ8plex@N-term; Ile->Gln@12; iTRAQ8plex(K)@19	4
						99	AGPGAFVSPADIASQLPTK	iTRAQ8plex@N-term; Ile->Arg@12; iTRAQ8plex(K)@19	4
						99	AGPGAFVSPADIASQLPTK	Carbamidomethyl@N-term; Gly->Thr@4; iTRAQ8plex(K)@19	2
						99	AGPGAFVSPADIASQLPTKNPDAPVMLDR	Carbamyl@N-term; Ala->Glu@10; iTRAQ8plex(K)@19	4
						99	AGPGAFVSPADIASQLPTKNPDAPVMLDR	iTRAQ8plex@N-term; iTRAQ8plex(K)@19; Oxidation(M)@26	4
						99	AGPGAFVSPADIASQLPTKNPDAPVMLDR	iTRAQ8plex@N-term; Cation:Na(D)@11; iTRAQ8plex(K)@19	4
						99	AGPGAFVSPADIASQLPTKNPDAPVMLDR	iTRAQ8plex@N-term; Gln->Tyr@15; Leu->Met@16; iTRAQ8plex(K)@19	5
						99	AGPGAFVSPADIASQLPTKNPDAPVMLDR	iTRAQ8plex@N-term; Deamidated(Q)@15; Leu->Thr@16; iTRAQ8plex(K)@19	5
						99	AYGMTAFEYHGTDPR	iTRAQ8plex@N-term	2
						99	AYGMTAFEYHGTDPR	iTRAQ8plex@N-term; iTRAQ8plex(T)@12	4
						99	AYGMTAFEYHGTDPR	iTRAQ8plex@N-term; Oxidation(M)@4; iTRAQ8plex(T)@12	4
						99	ESVLEGGIPFNK	iTRAQ8plex@N-term; Deamidated(N)@11; iTRAQ8plex(K)@12	4
						99	ESVLEGGIPFNK	Carbamyl@N-term; Carbamidomethyl(S)@2; iTRAQ8plex(K)@12	2
						99	ESVLEGGIPFNK	iTRAQ8plex@N-term; Glu->Asn@1; Ser->Thr@2; iTRAQ8plex(K)@12	2
						99	GINFDLPHVIEDAPQYPGVEHVGGDMFVSVPK	iTRAQ8plex@N-term; iTRAQ8plex(K)@32	4
						99	GINFDLPHVIEDAPQYPGVEHVGGDMFVSVPK	iTRAQ8plex@N-term; Deamidated(N)@3; iTRAQ8plex(K)@32	5
						99	GINFDLPHVIEDAPQYPGVEHVGGDMFVSVPK	iTRAQ8plex@N-term; Cation:K(D)@25; Oxidation(M)@26; iTRAQ8plex(K)@32	6
						99	GINFDLPHVIEDAPQYPGVEHVGGDMFVSVPK	iTRAQ8plex@N-term; Deamidated(N)@3; Oxidation(M)@26; iTRAQ8plex(K)@32	5
						99	GSTPETQMTPTQVSDEEANLFAMQLASGSILPMVLK	Acetyl@N-term; Cation:Na(E)@5; iTRAQ8plex(K)@36	4
						99	GSTPETQMTPTQVSDEEANLFAMQLASGSILPMVLK	Acetyl@N-term; Oxidation(M)@23; iTRAQ8plex(K)@36	4
						99	GSTPETQMTPTQVSDEEANLFAMQLASGSILPMVLK	iTRAQ8plex@N-term; Ser->Glu@2; Oxidation(M)@8; iTRAQ8plex(K)@36	4
						99	GSTPETQMTPTQVSDEEANLFAMQLASGSILPMVLK	Acetyl@N-term; Val->His@13; iTRAQ8plex(K)@36	4
						99	GSTPETQMTPTQVSDEEANLFAMQLASGSILPMVLK	iTRAQ8plex@N-term; Ser->Glu@2; iTRAQ8plex(K)@36	4
						99	GVVHIDAIMLAHNPGGK	iTRAQ8plex@N-term; Oxidation(M)@9; iTRAQ8plex(K)@17	5
						99	NCYAALPDNGK	iTRAQ8plex@N-term; Deamidated(N)@1; Carbamidomethyl(C)@2; Deamidated(N)@9; iTRAQ8plex(K)@11	3
						99	NCYAALPDNGK	iTRAQ8plex@N-term; Deamidated(N)@1; Carbamidomethyl(C)@2; iTRAQ8plex(K)@11	3
						99	NCYAALPDNGK	iTRAQ8plex@N-term; Carbamidomethyl(C)@2; iTRAQ8plex(K)@11	3
						99	NEDGASIGSLCLMNQDK	iTRAQ8plex@N-term; Carbamidomethyl(C)@11; Oxidation(M)@13; iTRAQ8plex(K)@17	3
						99	NEDGASIGSLCLMNQDK	iTRAQ8plex@N-term; Deamidated(N)@1; Carbamidomethyl(C)@11; iTRAQ8plex(K)@17	3
						99	NEDGASIGSLCLMNQDK	iTRAQ8plex@N-term; Carbamidomethyl(C)@11; iTRAQ8plex(K)@17	4
						99	NEDGASIGSLCLMNQDK	iTRAQ8plex@N-term; Carbamidomethyl(C)@11; Oxidation(M)@13; Deamidated(N)@14; iTRAQ8plex(K)@17	3
						99	NEDGASIGSLCLMNQDK	iTRAQ8plex@N-term; Didehydro(S)@9; Carbamidomethyl(C)@11; iTRAQ8plex(K)@17	4
						99	NEDGASIGSLCLMNQDK	iTRAQ8plex@N-term; Carbamidomethyl(C)@11; Deamidated(Q)@15; iTRAQ8plex(K)@17	4
						99	NPDAPVMLDR	iTRAQ8plex@N-term	2
						99	NPDAPVMLDR	iTRAQ8plex@N-term; Deamidated(N)@1	3
						99	TEKEFEALAK	No iTRAQ8plex@N-term; iTRAQ8plex(K)@3; iTRAQ8plex(K)@10	3
						99	VIVAECILPVAPDSSLATK	iTRAQ8plex@N-term; Carbamidomethyl(C)@6; Ala->Ser@17; iTRAQ8plex(K)@19	4
						99	VIVAECILPVAPDSSLATK	iTRAQ8plex@N-term; Carbamidomethyl(C)@6; Cation:Na(D)@13; iTRAQ8plex(K)@19	4
						99	VIVAECILPVAPDSSLATK	Carbamidomethyl@N-term; Ile->Arg@2; Carbamidomethyl(C)@6; iTRAQ8plex(K)@19	3
						99	VIVAECILPVAPDSSLATKG	iTRAQ8plex@N-term; Carbamidomethyl(C)@6; iTRAQ8plex(K)@19; Gly->Ala@20	3
						99	VLMESWYHLK	iTRAQ8plex@N-term; Oxidation(M)@3; iTRAQ8plex(K)@10	3
						98.99	GMADHSTITMK	iTRAQ8plex@N-term; iTRAQ8plex(T)@7; Oxidation(M)@10; iTRAQ8plex(K)@11	4
						98.97	AGPGAFVSPADIASQLPTKNPDAPVMLDR	No iTRAQ8plex@N-term; Gly->Cys@4; Carbamidomethyl(C)@4; iTRAQ8plex(K)@19	4
						98.95	GSTPETQMTPTQVSDEEANLFAMQLASGSILPMVLK	Acetyl@N-term; Oxidation(M)@23; Oxidation(M)@33; iTRAQ8plex(K)@36	4
						98.95	GSTPETQMTPTQVSDEEANLFAMQLASGSILPMVLK	Acetyl@N-term; Cation:K(E)@17; iTRAQ8plex(K)@36	4
						98.95	GSTPETQMTPTQVSDEEANLFAMQLASGSILPMVLK	Acetyl@N-term; Cation:K(E)@16; iTRAQ8plex(K)@36	4
						98.94	DAPVMLDR	iTRAQ8plex@N-term	3
						98.9	GMADHSTITMK	iTRAQ8plex@N-term; iTRAQ8plex(S)@6; iTRAQ8plex(K)@11	4
						98.89	AGPGAFVSPADIASQLPTKNPDAPVMLDR	iTRAQ8plex@N-term; Cation:K(D)@11; Oxidation(P)@17; iTRAQ8plex(K)@19	6
						98.89	AGPGAFVSPADIASQLPTKNPDAPVMLDR	iTRAQ8plex@N-term; Oxidation(P)@9; Cation:K(D)@11; iTRAQ8plex(K)@19	6
						98.89	AGPGAFVSPADIASQLPTKNPDAPVMLDR	iTRAQ8plex@N-term; Ser->Gln@14; Thr->Asn@18; iTRAQ8plex(K)@19	6
						98.89	GSTPETQMTPTQVSDEEANLFAMQLASGSILPMVLK	Acetyl@N-term; Oxidation(M)@33; iTRAQ8plex(K)@36	4
						98.88	GMADHSTITMK	iTRAQ8plex@N-term; Oxidation(M)@10; iTRAQ8plex(K)@11	3
						98.84	IEFLK	iTRAQ8plex@N-term; iTRAQ8plex(K)@5	3
						98.7	ESVLEGGIPFNK	iTRAQ8plex@N-term; Glu->Ser@1; Ser->Gln@2; iTRAQ8plex(K)@12	2
						98.66	AGPGAFVSPADIASQLPTKNPDAPVMLDR	iTRAQ8plex@N-term; Ile->Met@12; Gln->Tyr@15; iTRAQ8plex(K)@19	5
						98.45	NEDGASIGSLCLMNQDK	iTRAQ8plex@N-term; Carbamidomethyl(C)@11; Met->Glu@13; Deamidated(N)@14; iTRAQ8plex(K)@17	3
						98.43	NEDGASIGSLCLMNQDK	iTRAQ8plex@N-term; Carbamidomethyl(C)@11; Oxidation(M)@13; Deamidated(Q)@15; iTRAQ8plex(K)@17	3
						98.38	AAIELDLLEVMAK	Delta:H(2)C(2)@N-term; iTRAQ8plex(K)@13	3
						98.34	GSTPETQMTPTQVSDEEANLFAMQLASGSILPMVLK	Acetyl@N-term; Oxidation(D)@15; Cation:K(E)@17; iTRAQ8plex(K)@36	4
						98.34	GSTPETQMTPTQVSDEEANLFAMQLASGSILPMVLK	Acetyl@N-term; Oxidation(D)@15; Cation:K(E)@16; iTRAQ8plex(K)@36	4
						98.34	VIVAECILPVAPDSSLATK	iTRAQ8plex@N-term; Carbamidomethyl(C)@6; Oxidation(P)@9; iTRAQ8plex(K)@19	3
						98.21	ESVLEGGIPFNK	iTRAQ8plex@N-term; Oxidation(P)@9; iTRAQ8plex(K)@12	3
						98.19	VIVAECILPVAPDSSL	iTRAQ8plex@N-term; Carbamidomethyl(C)@6	3
						98.14	AAIELDLLEVMAK	iTRAQ8plex@N-term; Cation:Na(E)@9; iTRAQ8plex(K)@13	3
						97.87	ESVLEGGIPFNK	iTRAQ8plex@N-term; Phe->Tyr@10; iTRAQ8plex(K)@12	3
						97.79	AGPGAFVSPADIASQLPTKNP	iTRAQ8plex@N-term; Lys->Arg@19; Deamidated(N)@20; Oxidation(P)@21	3
						97.78	GSTPETQMTPTQVSDEEANLFAMQLASGSILPMVLK	Acetyl@N-term; iTRAQ8plex(T)@9; iTRAQ8plex(K)@36	4
						97.7	STPETQMTPTQVSDEEANLFAMQLASGSILPMVLK	iTRAQ8plex@N-term; Ser->Trp@1; Oxidation(M)@7; iTRAQ8plex(K)@35	5
						97.47	AAIELDLLEVMAK	iTRAQ8plex@N-term; Leu->Asn@7; iTRAQ8plex(K)@13	3
						97.39	GINFDLPHVIEDAPQYPGVEHVGGDMFVSVPK	iTRAQ8plex@N-term; Oxidation(P)@14; iTRAQ8plex(K)@32	6
						97.39	GINFDLPHVIEDAPQYPGVEHVGGDMFVSVPK	iTRAQ8plex@N-term; Oxidation(P)@17; iTRAQ8plex(K)@32	6
						97.28	AGPGAFVSPADIASQLPTKNPDAPVMLDR	iTRAQ8plex@N-term; Oxidation(P)@9; iTRAQ8plex(K)@19	5
						97.22	GINFDLPHVIEDAPQYPGVEHVGGDMFVSVPK	iTRAQ8plex@N-term; Met->Phe@26; iTRAQ8plex(K)@32	5
						97.18	NEDGASIGSLCLMNQDK	iTRAQ8plex@N-term; Deamidated(N)@1; Carbamidomethyl(C)@11; Oxidation(M)@13; iTRAQ8plex(K)@17	3
						97.01	GSTPETQMTPTQVSDEEANLFAMQLASGSILPMVLK	Acetyl@N-term; Oxidation(M)@8; Oxidation(M)@23; iTRAQ8plex(K)@36	4
						96.92	GSTPETQMTPTQVSDEEANLFAMQLASGSILPMVLK	Acetyl@N-term; Oxidation(M)@8; iTRAQ8plex(K)@36	4
						96.77	GSTPETQMTPTQVSDEEANLFAMQLASGSILPMVLK	Acetyl@N-term; iTRAQ8plex(S)@27; iTRAQ8plex(K)@36	5
						96.76	AGPGAFVSPADIASQLPTKNPDAPVMLDR	iTRAQ8plex@N-term; Ala->Ser@10; Cation:K(D)@11; iTRAQ8plex(K)@19	6
						96.76	AGPGAFVSPADIASQLPTKNPDAPVMLDR	iTRAQ8plex@N-term; Cation:K(D)@11; Ala->Ser@13; iTRAQ8plex(K)@19	6
						96.72	ESVLEGGIPFNK	iTRAQ8plex@N-term; Gly->Gln@7; iTRAQ8plex(K)@12	3
						96.65	STPETQMTPTQVSDEEANLFAMQLASGSILPMVLK	iTRAQ8plex@N-term; iTRAQ8plex(K)@35	5
						96.63	ESVLEGGIPFNK	iTRAQ8plex@N-term; Pro->Gln@9; iTRAQ8plex(K)@12	3
						96.37	GMADHSTITMK	iTRAQ8plex@N-term; Oxidation(M)@2; Oxidation(M)@10; iTRAQ8plex(K)@11	4
						96.03	VLMESWYHLK	iTRAQ8plex@N-term; iTRAQ8plex(S)@5; iTRAQ8plex(K)@10	4
						95.9	AGPGAFVSPADIASQLPTK	iTRAQ8plex@N-term; Oxidation(P)@9; iTRAQ8plex(K)@19	4
						95.62	LLASYSIL	iTRAQ8plex@N-term	2
						95.53	QLASGSILPMVLK	Gln->pyro-Glu@N-term; iTRAQ8plex(K)@13	2
						95.38	GSTPETQMTPTQVSDEEANLFAMQLASGSILPMVLK	Acetyl@N-term; Cation:K(E)@17; Oxidation(M)@23; Oxidation(M)@33; iTRAQ8plex(K)@36	4
						95.38	GSTPETQMTPTQVSDEEANLFAMQLASGSILPMVLK	Acetyl@N-term; Cation:K(E)@16; Oxidation(M)@23; Oxidation(M)@33; iTRAQ8plex(K)@36	4
						95.35	AYGMTAFEYHGTDPR	iTRAQ8plex@N-term; His->Met@10	3
						95.29	GSTPETQMTPTQVSDEEANLFAMQLASGSILPMVLK	Acetyl@N-term; Cation:K(D)@15; iTRAQ8plex(K)@36	4
						95.08	GVVHIDAIMLAHNPGGK	Acetyl@N-term; Ala->Met@7; iTRAQ8plex(K)@17	3
MSTRG.20137.3	Serine carboxypeptidase-like 8	SCPL8	23.3	8	1.0113	99	AIHAETDPSWELCTSR	iTRAQ8plex@N-term; Carbamidomethyl(C)@13	3
						99	EALDLFSR	iTRAQ8plex@N-term	3
						99	GIDAGVTPVLNFK	iTRAQ8plex@N-term; iTRAQ8plex(K)@13	4
						99	KAIHAETDPSWELCTSR	iTRAQ8plex@N-term; iTRAQ8plex(K)@1; Carbamidomethyl(C)@14	4
						99	VSNIIYLDSPAGVGLSYSK	iTRAQ8plex@N-term; iTRAQ8plex(K)@19	3
						99	GSGHTVPEYKPR	iTRAQ8plex@N-term; iTRAQ8plex(S)@2; iTRAQ8plex(K)@10	5
						99	APQSALISQIPGFSGTLPSK	iTRAQ8plex@N-term; iTRAQ8plex(K)@20	4
						99	GSGHTVPEYKPR	iTRAQ8plex@N-term; iTRAQ8plex(H)@4; iTRAQ8plex(K)@10	3
Pbr026235.1	Peroxidase 63	PER63	52	12	1.0089	99	DADINLSLPGDAFDVVVR	iTRAQ8plex@N-term	3
						99	DLVTMMGGPFYNVPLGR	iTRAQ8plex@N-term	3
						99	FAQIVQDTVTNK	iTRAQ8plex@N-term; iTRAQ8plex(K)@12	4
						99	QIMNPTTAAATLR	iTRAQ8plex@N-term; Oxidation(M)@3	3
						99	TAIELACPNTVSCADILAVATR	iTRAQ8plex@N-term; Carbamidomethyl(C)@7; Carbamidomethyl(C)@13	3
						99	TRPFVELYANDQNR	iTRAQ8plex@N-term	3
						99	SAQFDPSYNPR	iTRAQ8plex@N-term	3
						99	FFGDFAK	iTRAQ8plex@N-term; iTRAQ8plex(K)@7	3
						99	QIMNPTTAAATLR	iTRAQ8plex@N-term	3
						99	TRPFVELYANDQNR	iTRAQ8plex@N-term; Deamidated(N)@10	3
						97.87	LFFHDCLANGCDASILLSSTPFNK	iTRAQ8plex@N-term; Carbamidomethyl(C)@6; Deamidated(N)@9; Carbamidomethyl(C)@11; iTRAQ8plex(K)@24	3
						97.8	LGVLKS	iTRAQ8plex@N-term; iTRAQ8plex(K)@5	3
Pbr020361.1	Beta-glucosidase 44	BGLU44	41.3	9	1.0085	99	DFADYADFCFK	iTRAQ8plex@N-term; Carbamidomethyl(C)@9; iTRAQ8plex(K)@11	3
						99	FGIVYVDFK	iTRAQ8plex@N-term; iTRAQ8plex(K)@9	3
						99	GITPYANLYHYDLPLALEK	iTRAQ8plex@N-term; iTRAQ8plex(K)@19	4
						99	GPSIWDAFVK	iTRAQ8plex@N-term; iTRAQ8plex(K)@10	3
						99	LINYLLK	iTRAQ8plex@N-term; iTRAQ8plex(K)@7	3
						99	SKADNLAAQR	iTRAQ8plex@N-term; iTRAQ8plex(K)@2	4
						99	SNDLGYQQDWNAGFAYAK	iTRAQ8plex@N-term; iTRAQ8plex(K)@18	4
						99	TVQEIVGDR	iTRAQ8plex@N-term	3
						99	VIAALGYDNGFHAPGR	iTRAQ8plex@N-term; Deamidated(N)@9	4
MSTRG.5854.1	1-Cys peroxiredoxin	PER1	53.9	25	1.0062	99	KSGGLGDLNYPLISDVTK	iTRAQ8plex@N-term; iTRAQ8plex(K)@1; iTRAQ8plex(K)@18	4
						99	SGGLGDLNYPLISDVTK	iTRAQ8plex@N-term; iTRAQ8plex(K)@17	4
						99	SYGVLIPDQGIALR	iTRAQ8plex@N-term	4
						99	SAGELPLVGNVAPDFEAEAVFDQEFINVK	iTRAQ8plex@N-term; iTRAQ8plex(K)@29	4
						99	VAPDFEAEAVFDQEFINVK	iTRAQ8plex@N-term; iTRAQ8plex(K)@19	4
						99	EGVIQHSTINNLAIGR	iTRAQ8plex@N-term	3
						99	EGVIQHSTINNLAIGR	iTRAQ8plex@N-term; iTRAQ8plex(S)@7; Deamidated(N)@10	5
						99	EGVIQHSTINNLAIGR	iTRAQ8plex@N-term; iTRAQ8plex(S)@7	4
						99	EGVIQHSTINNLAIGR	iTRAQ8plex@N-term; Deamidated(N)@10	3
						99	EGVIQHSTINNLAIGR	iTRAQ8plex@N-term; iTRAQ8plex(T)@8; Deamidated(N)@10	4
						99	EGVIQHSTINNLAIGR	iTRAQ8plex@N-term; iTRAQ8plex(T)@8; Deamidated(N)@11	5
						99	EYFSAI	iTRAQ8plex@N-term	2
						99	GLFIIDK	iTRAQ8plex@N-term; iTRAQ8plex(K)@7	3
						99	GLFIIDKEGVIQHSTINNLAIGR	iTRAQ8plex@N-term; iTRAQ8plex(K)@7; Deamidated(N)@17	5
						99	GLFIIDKEGVIQHSTINNLAIGR	iTRAQ8plex@N-term; iTRAQ8plex(K)@7; Deamidated(N)@18	4
						99	GLFIIDKEGVIQHSTINNLAIGR	iTRAQ8plex@N-term; iTRAQ8plex(K)@7	4
						99	LSEYIGK	iTRAQ8plex@N-term; iTRAQ8plex(K)@7	2
						99	SGGLGDLNYPLISDVTK	iTRAQ8plex@N-term; Deamidated(N)@8; Didehydro(Y)@9; iTRAQ8plex(K)@17	4
						99	SMKPDPK	iTRAQ8plex@N-term; Oxidation(M)@2; iTRAQ8plex(K)@3; iTRAQ8plex(K)@7	4
						99	TLQALQYVQDNPDEVCPAGWKPGEK	iTRAQ8plex@N-term; Carbamidomethyl(C)@16; iTRAQ8plex(K)@21; iTRAQ8plex(K)@25	4
						99	YPLISDVTK	iTRAQ8plex@N-term; iTRAQ8plex(K)@9	3
						98.28	SMKPDPK	iTRAQ8plex@N-term; iTRAQ8plex(K)@3; iTRAQ8plex(K)@7	4
						97.71	EGVIQHSTINNLAIGR	iTRAQ8plex@N-term; iTRAQ8plex(H)@6	4
						97.68	GLFIIDKEGVIQHSTINNLAIGR	iTRAQ8plex@N-term; iTRAQ8plex(K)@7; iTRAQ8plex(T)@15	5
						96.71	EGVIQHSTINNLAIGR	iTRAQ8plex@N-term; iTRAQ8plex(H)@6; Deamidated(N)@10	5
Pbr010429.1	1-Cys peroxiredoxin	PER1	51.3	25	1.0054	99	EGVIQHSTINNLAIGR	iTRAQ8plex@N-term	3
						99	ELPLVGNVAPDFEAEAVFDQEFVK	iTRAQ8plex@N-term; iTRAQ8plex(K)@24	4
						99	EYFSAI	iTRAQ8plex@N-term	2
						99	GLFIIDK	iTRAQ8plex@N-term; iTRAQ8plex(K)@7	3
						99	GLFIIDKEGVIQHSTINNLAIGR	iTRAQ8plex@N-term; iTRAQ8plex(K)@7; Deamidated(N)@17	5
						99	LSEYIGK	iTRAQ8plex@N-term; iTRAQ8plex(K)@7	2
						99	SGGLGDLK	iTRAQ8plex@N-term; iTRAQ8plex(K)@8	3
						99	SGGLGDLKYPLISDVTK	iTRAQ8plex@N-term; iTRAQ8plex(K)@8; iTRAQ8plex(K)@17	4
						99	SYDVLIPDQGIALR	iTRAQ8plex@N-term	4
						99	TLQALQYVQDNPDEVCPAGWKPGEK	iTRAQ8plex@N-term; Carbamidomethyl(C)@16; iTRAQ8plex(K)@21; iTRAQ8plex(K)@25	5
						99	YPLISDVTK	iTRAQ8plex@N-term; iTRAQ8plex(K)@9	3
						99	SMKPDPK	iTRAQ8plex@N-term; Oxidation(M)@2; iTRAQ8plex(K)@3; iTRAQ8plex(K)@7	4
						99	EGVIQHSTINNLAIGR	iTRAQ8plex@N-term; iTRAQ8plex(S)@7; Deamidated(N)@10	5
						99	EGVIQHSTINNLAIGR	iTRAQ8plex@N-term; iTRAQ8plex(S)@7	4
						99	EGVIQHSTINNLAIGR	iTRAQ8plex@N-term; Deamidated(N)@10	3
						99	EGVIQHSTINNLAIGR	iTRAQ8plex@N-term; iTRAQ8plex(T)@8; Deamidated(N)@10	4
						99	EGVIQHSTINNLAIGR	iTRAQ8plex@N-term; iTRAQ8plex(T)@8; Deamidated(N)@11	5
						99	GLFIIDKEGVIQHSTINNLAIGR	iTRAQ8plex@N-term; iTRAQ8plex(K)@7; Deamidated(N)@18	4
						99	GLFIIDKEGVIQHSTINNLAIGR	iTRAQ8plex@N-term; iTRAQ8plex(K)@7	4
						99	SGGLGDLKYPLISDVTK	iTRAQ8plex@N-term; Lys->Leu@8; iTRAQ8plex(K)@17	4
						98.28	SMKPDPK	iTRAQ8plex@N-term; iTRAQ8plex(K)@3; iTRAQ8plex(K)@7	4
						97.71	EGVIQHSTINNLAIGR	iTRAQ8plex@N-term; iTRAQ8plex(H)@6	4
						97.68	GLFIIDKEGVIQHSTINNLAIGR	iTRAQ8plex@N-term; iTRAQ8plex(K)@7; iTRAQ8plex(T)@15	5
						96.71	EGVIQHSTINNLAIGR	iTRAQ8plex@N-term; iTRAQ8plex(H)@6; Deamidated(N)@10	5
						95.77	SGGLGDLKYPLISDVTK	iTRAQ8plex@N-term; Lys->Glu@8; Tyr->Phe@9; iTRAQ8plex(K)@17	4
MSTRG.18191.2	Beta-glucosidase 13	BGLU13	41.5	8	0.995	99	DMGLDAYR	iTRAQ8plex@N-term	3
						99	EGVQYYNNLINELLNK	iTRAQ8plex@N-term; iTRAQ8plex(K)@16	4
						99	GIQEILLYTK	iTRAQ8plex@N-term; iTRAQ8plex(K)@10	3
						99	GVIGISLGTR	iTRAQ8plex@N-term	3
						99	TYIVNGYASGGFAPGR	iTRAQ8plex@N-term; Deamidated(N)@5	3
						99	GLTPYATIFHWDLPQALEEK	iTRAQ8plex@N-term; iTRAQ8plex(K)@20	4
						99	VFESTDLNGVPLGPPAASSWLVVYPK	iTRAQ8plex@N-term; Asp->Glu@6; Deamidated(N)@8; iTRAQ8plex(K)@26	4
						95.25	LLGVL	iTRAQ8plex@N-term	2
Pbr013141.1	Cinnamic acid 4-hydroxylase	C4H	54.4	46	0.9926	99	GVQITEPDVQK	iTRAQ8plex@N-term; iTRAQ8plex(K)@11	3
						99	LPYLQAVIK	iTRAQ8plex@N-term; Ile->Val@8; iTRAQ8plex(K)@9	3
						99	LRDELDAVLGR	iTRAQ8plex@N-term	3
						99	SYFVDER	iTRAQ8plex@N-term	2
						99	GVQITEPDVQKLPYLQAVIK	iTRAQ8plex@N-term; iTRAQ8plex(K)@11; iTRAQ8plex(K)@20	5
						99	CAIDHILDAQQK	iTRAQ8plex@N-term; Carbamidomethyl(C)@1; iTRAQ8plex(K)@12	4
						99	EVLHTQGVEFGSR	iTRAQ8plex@N-term	2
						99	FESEEDPLFVK	iTRAQ8plex@N-term; iTRAQ8plex(K)@11	3
						99	FGDCFLLR	iTRAQ8plex@N-term; Carbamidomethyl(C)@4	3
						99	FLEEESK	iTRAQ8plex@N-term; iTRAQ8plex(K)@7	3
						99	FLEEESKVEANGNDFR	iTRAQ8plex@N-term; iTRAQ8plex(K)@7; Deamidated(N)@11	4
						99	FLEEESKVEANGNDFR	iTRAQ8plex@N-term; iTRAQ8plex(K)@7; Deamidated(N)@13	3
						99	GGQFSLHILK	iTRAQ8plex@N-term; iTRAQ8plex(K)@10	3
						99	IMTVPFFTNK	iTRAQ8plex@N-term; iTRAQ8plex(K)@10	4
						99	KFGDCFLLR	iTRAQ8plex@N-term; iTRAQ8plex(K)@1; Carbamidomethyl(C)@5	4
						99	KHPEAATSGMVLR	iTRAQ8plex@N-term; iTRAQ8plex(K)@1; Oxidation(M)@10	4
						99	KHPEAATSGMVLR	iTRAQ8plex@N-term; iTRAQ8plex(K)@1	4
						99	LDAQQK	iTRAQ8plex@N-term; iTRAQ8plex(K)@6	2
						99	LGGFDIPAESK	iTRAQ8plex@N-term; iTRAQ8plex(K)@11	3
						99	LLLEK	iTRAQ8plex@N-term; iTRAQ8plex(K)@5	3
						99	LPYLQAVIK	iTRAQ8plex@N-term; iTRAQ8plex(K)@9	3
						99	LQLMMYNNMYR	iTRAQ8plex@N-term	3
						99	LQLMMYNNMYR	iTRAQ8plex@N-term; Deamidated(N)@7	2
						99	LQLMMYNNMYR	iTRAQ8plex@N-term; Deamidated(N)@8	3
						99	LVQNFELLPPPGQSK	iTRAQ8plex@N-term; Deamidated(N)@4; iTRAQ8plex(K)@15	4
						99	LVQNFELLPPPGQSK	iTRAQ8plex@N-term; iTRAQ8plex(K)@15	3
						99	LVQNFELLPPPGQSK	iTRAQ8plex@N-term; Deamidated(Q)@3; iTRAQ8plex(K)@15	3
						99	MAIPLLVPHMNLQDAK	iTRAQ8plex@N-term; Oxidation(M)@10; iTRAQ8plex(K)@16	4
						99	MAIPLLVPHMNLQDAK	iTRAQ8plex@N-term; Oxidation(M)@1; iTRAQ8plex(K)@16	4
						99	MAIPLLVPHMNLQDAK	iTRAQ8plex@N-term; iTRAQ8plex(K)@16	4
						99	NLVVVSSPELAK	iTRAQ8plex@N-term; iTRAQ8plex(K)@12	3
						99	NLVVVSSPELAK	No iTRAQ8plex@N-term; iTRAQ8plex(K)@12	2
						99	NVVFDIFTGEGQDMVFTVYGEHWR	iTRAQ8plex@N-term; Oxidation(M)@14	4
						99	RFESEEDPLFVK	iTRAQ8plex@N-term; iTRAQ8plex(K)@12	3
						99	YGWESEAAAVVEDVK	iTRAQ8plex@N-term; iTRAQ8plex(K)@15	3
						99	YGWESEAAAVVEDVK	iTRAQ8plex@N-term; Val->Leu@10; iTRAQ8plex(K)@15	3
						99	YGWESEAAAVVEDVKK	iTRAQ8plex@N-term; iTRAQ8plex(K)@15; iTRAQ8plex(K)@16	4
						99	YLPFGVGR	iTRAQ8plex@N-term	3
						98.92	IMTVPFFTNK	iTRAQ8plex@N-term; Oxidation(M)@2; iTRAQ8plex(K)@10	3
						98.82	HPEAATSGMVLR	iTRAQ8plex@N-term	3
						98.36	MAIPLLVPHMNLQDAK	iTRAQ8plex@N-term; Deamidated(N)@11; iTRAQ8plex(K)@16	4
						97.8	KLRDELDAVLGR	iTRAQ8plex@N-term; iTRAQ8plex(K)@1	4
						97.06	LDTSEK	iTRAQ8plex@N-term; iTRAQ8plex(K)@6	2
						95.43	DLLLL	iTRAQ8plex@N-term	2
						95.27	IMTVPF	iTRAQ8plex@N-term	2
						95.12	ATTNEGLK	iTRAQ8plex@N-term; iTRAQ8plex(K)@8	3
Pbr041369.1	Beta-D-glucan exohydrolase-like protein	F13I12.50	21.6	7	0.9912	99	AVGDDTEIIYELCPSTETLAR	iTRAQ8plex@N-term; Carbamidomethyl(C)@13	3
						99	DWADMVDGFQR	iTRAQ8plex@N-term	3
						99	GLNEGNTISSYEDLER	iTRAQ8plex@N-term	3
						99	ITIGTTVLEAIEK	iTRAQ8plex@N-term; iTRAQ8plex(K)@13	3
						99	SVEQLPMNAR	iTRAQ8plex@N-term	3
						98.48	IGAATALEVR	iTRAQ8plex@N-term	2
						97.89	FLLTEVLK	iTRAQ8plex@N-term; iTRAQ8plex(K)@8	3
MSTRG.10140.1	Aldehyde dehydrogenase family 2 member C4	ALDH2C4	38.2	11	0.9882	99	FTQLFINGEFLDSVSGK	iTRAQ8plex@N-term; Deamidated(N)@7; iTRAQ8plex(K)@17	3
						99	LAGVPDGVLNVITGFGK	iTRAQ8plex@N-term; iTRAQ8plex(K)@17	4
						99	SVVTPLFNSPWL	iTRAQ8plex@N-term	2
						99	TIDIPQVAEMVR	iTRAQ8plex@N-term	3
						99	VSFTGSTEVGR	iTRAQ8plex@N-term	2
						99	SNLKPVSLELGGK	iTRAQ8plex@N-term; iTRAQ8plex(K)@4; Ser->Thr@7; iTRAQ8plex(K)@13	4
						99	YGLAAGIITK	iTRAQ8plex@N-term; Ile->Val@7; Ile->Phe@8; iTRAQ8plex(K)@10	3
						99	SNLKPVSLELGGK	iTRAQ8plex@N-term; iTRAQ8plex(K)@4; Val->Leu@6; iTRAQ8plex(K)@13	4
						99	YGLAAGIITK	iTRAQ8plex@N-term; iTRAQ8plex(K)@10	4
						97.34	DLNVANTVSR	iTRAQ8plex@N-term	4
						96.46	EVMQAAAK	iTRAQ8plex@N-term; iTRAQ8plex(K)@8	2
Pbr022142.1	Ferulate-5-hydroxylase	F5H	60.9	33	0.9854	99	AAFGTSSQEGQDEFIGILQEFSK	iTRAQ8plex@N-term; iTRAQ8plex(K)@23	5
						99	ADMAFAHYGPFWR	iTRAQ8plex@N-term; Oxidation(M)@3	3
						99	AESWESVRDEVDSAVR	iTRAQ8plex@N-term	4
						99	DKDSWEDAESFKPSR	iTRAQ8plex@N-term; iTRAQ8plex(K)@2; iTRAQ8plex(K)@12	4
						99	EGVPDFK	iTRAQ8plex@N-term; iTRAQ8plex(K)@7	3
						99	FIDTIIDDHMEK	iTRAQ8plex@N-term; iTRAQ8plex(K)@12	4
						99	GLPLIGNMLLMDQLTHR	iTRAQ8plex@N-term	4
						99	GSNFEFIPFGSGR	iTRAQ8plex@N-term	2
						99	GVSDSETDMVDELLAFYSEEAK	iTRAQ8plex@N-term; Oxidation(M)@9; iTRAQ8plex(K)@22	4
						99	LHPPIPLLLHETSEDAVVAGYR	iTRAQ8plex@N-term	4
						99	LIAVPSK	iTRAQ8plex@N-term; iTRAQ8plex(K)@7	2
						99	LLQSL	iTRAQ8plex@N-term	2
						99	MGFLHMVAISNPDVAR	iTRAQ8plex@N-term	3
						99	QVLQVQDNIFSNRPATIAISYLTYDR	iTRAQ8plex@N-term	4
						99	VMINAWAIGR	iTRAQ8plex@N-term	2
						99	VNESEDNLQSAIK	iTRAQ8plex@N-term; iTRAQ8plex(K)@13	3
						99	VQQELADVVGLDR	iTRAQ8plex@N-term	2
						99	LQSAIK	iTRAQ8plex@N-term; iTRAQ8plex(K)@6	3
						99	SRVMINAWAIGR	Carbamidomethyl@N-term	3
						99	ADMAFAHYGPFWR	iTRAQ8plex@N-term	3
						99	FIDTIIDDHMEK	iTRAQ8plex@N-term; Met->Leu@10; iTRAQ8plex(K)@12	4
						99	GLPLIGNMLLMDQLTHR	iTRAQ8plex@N-term; Oxidation(M)@11	3
						99	GLPLIGNMLLMDQLTHR	iTRAQ8plex@N-term; Deamidated(N)@7	4
						99	GSNFEFIPFGSGR	iTRAQ8plex@N-term; Deamidated(N)@3	3
						99	GSNFEFIPFGSGR	iTRAQ8plex@N-term; Ser->Ala@2; Asn->Glu@3	3
						99	GVSDSETDMVDELLAFYSEEAK	iTRAQ8plex@N-term; iTRAQ8plex(K)@22	4
						99	LHPPIPLLLHETSEDAVVAGYR	iTRAQ8plex@N-term; iTRAQ8plex(H)@10	5
						99	VMINAWAIGR	iTRAQ8plex@N-term; Deamidated(N)@4	3
						99	VMINAWAIGR	iTRAQ8plex@N-term; Oxidation(M)@2	3
						98.83	LIAVPSKR	iTRAQ8plex@N-term; iTRAQ8plex(K)@7	3
						97.22	GSNFEFIPF	iTRAQ8plex@N-term	2
						96.73	SPEDLKR	iTRAQ8plex@N-term; iTRAQ8plex(K)@6	3
						96.58	VMINAW	iTRAQ8plex@N-term	2
Pbr034800.1	Peroxidase 64	PER64	36.8	9	0.9824	99	DAVVQSGGPNWAVPK	iTRAQ8plex@N-term; iTRAQ8plex(K)@15	4
						99	QVEASCPGVVSCADILAFAAR	iTRAQ8plex@N-term; Carbamidomethyl(C)@6; Carbamidomethyl(C)@12; Phe->Leu@18	4
						99	TVPAALLR	iTRAQ8plex@N-term	2
						99	SCPNVEQIVSNAVK	iTRAQ8plex@N-term; Carbamidomethyl(C)@2; Glu->Asp@6; iTRAQ8plex(K)@14	3
						99	MSNLNGGQEIR	iTRAQ8plex@N-term; Asn->Ser@3; Deamidated(N)@5	3
						99	KQVEASCPGVVSCADILAFAAR	iTRAQ8plex@N-term; iTRAQ8plex(K)@1; Carbamidomethyl(C)@7; Carbamidomethyl(C)@13; Phe->Leu@19	3
						99	DGPPNISLHAFYVIDNAK	iTRAQ8plex@N-term; Oxidation(H)@9; Deamidated(N)@16; iTRAQ8plex(K)@18	4
						99	QVEASCPGVVSCADILAFAAR	Gln->pyro-Glu@N-term; Carbamidomethyl(C)@6; Carbamidomethyl(C)@12; Phe->Leu@18	3
						99	SCPNVEQIVSNAVK	iTRAQ8plex@N-term; Carbamidomethyl(C)@2; Glu->Asp@6; Deamidated(N)@11; iTRAQ8plex(K)@14	3
Pbr010181.1	Probable cinnamyl alcohol dehydrogenase 1	CAD1	29.3	9	0.9724	99	AISGSVTGGTK	iTRAQ8plex@N-term; iTRAQ8plex(K)@11	3
						99	ALGADDVSIR	iTRAQ8plex@N-term	2
						99	FSPASLNLGR	iTRAQ8plex@N-term	3
						99	FVVSSDQEQMASLVK	iTRAQ8plex@N-term; iTRAQ8plex(K)@15	4
						99	SLGVIGLGGLGHMAVK	iTRAQ8plex@N-term; iTRAQ8plex(K)@16	4
						99	TGGTLALVGFPSEVK	iTRAQ8plex@N-term; iTRAQ8plex(K)@15	4
						99	FVIDIESSLK	iTRAQ8plex@N-term; iTRAQ8plex(K)@10	3
						98.59	IESSLK	iTRAQ8plex@N-term; iTRAQ8plex(K)@6	4
						96.25	FVVSSDQEQMASLVK	iTRAQ8plex@N-term; Deamidated(Q)@9; iTRAQ8plex(K)@15	3
Pbr034039.1	Caffeoyl-CoA O-methyltransferase 1	CCoAOMT1	85.4	175	0.9692	99	DFVLELNK	iTRAQ8plex@N-term; iTRAQ8plex(K)@8	3
						99	EGPALPMLDLLIEDK	iTRAQ8plex@N-term; iTRAQ8plex(K)@15	4
						99	EGPALPMLDLLIEDKK	iTRAQ8plex@N-term; Oxidation(M)@7; iTRAQ8plex(K)@15; iTRAQ8plex(K)@16	4
						99	ENYELGLPIIEK	iTRAQ8plex@N-term; iTRAQ8plex(K)@12	4
						99	HPWNIMTTSADEGQFLNMLLK	iTRAQ8plex@N-term; Oxidation(M)@6; iTRAQ8plex(K)@21	4
						99	IEICMLPVGDGITLCR	iTRAQ8plex@N-term; Carbamidomethyl(C)@4; Oxidation(M)@5; Carbamidomethyl(C)@15	4
						99	ILAMDINK	iTRAQ8plex@N-term; iTRAQ8plex(K)@8	3
						99	ILAMDINKENYELGLPIIEK	iTRAQ8plex@N-term; Deamidated(N)@7; iTRAQ8plex(K)@8; iTRAQ8plex(K)@20	4
						99	LIDLVK	iTRAQ8plex@N-term; iTRAQ8plex(K)@6	3
						99	LINAK	iTRAQ8plex@N-term; iTRAQ8plex(K)@5	2
						99	NTMEIGVYTGYSLLATALAIPDDGK	iTRAQ8plex@N-term; iTRAQ8plex(K)@25	5
						99	QSDALYQYILETSVYPR	iTRAQ8plex@N-term	3
						99	SLLQSDALYQYILETSVYPR	iTRAQ8plex@N-term	3
						99	TGYSLLATALAIPDDGK	iTRAQ8plex@N-term; iTRAQ8plex(K)@17	3
						99	TTSADEGQFLNMLLK	iTRAQ8plex@N-term; iTRAQ8plex(K)@15	4
						99	VGGLIGYDNTLWNGSVVAPPDAPLR	iTRAQ8plex@N-term; Deamidated(N)@13	4
						99	VGGLIGYDNTLWNGSVVAPPDAPLRK	iTRAQ8plex@N-term; Deamidated(N)@13; iTRAQ8plex(K)@26	6
						99	SLLQSDALYQY	iTRAQ8plex@N-term	2
						99	NTMEIGVYTGY	iTRAQ8plex@N-term	2
						99	IMTTSADEGQFLNMLLK	iTRAQ8plex@N-term; iTRAQ8plex(K)@17	4
						99	SLLATALAIPDDGK	iTRAQ8plex@N-term; iTRAQ8plex(K)@14	3
						99	SADEGQFLNMLLK	iTRAQ8plex@N-term; iTRAQ8plex(K)@13	4
						99	VGGLIGYDNTLWN	iTRAQ8plex@N-term	2
						99	VGGLIGYDNTLWNGSVVAPPDAPL	iTRAQ8plex@N-term; Deamidated(N)@13	3
						99	IEICMLPVGDGITLCRR	iTRAQ8plex@N-term; Carbamidomethyl(C)@4; Oxidation(M)@5; Carbamidomethyl(C)@15; Arg-loss@C-term	2
						99	IEICMLPVGDGITLC	iTRAQ8plex@N-term; Carbamidomethyl(C)@4; Carbamidomethyl(C)@15	3
						99	GSVVAPPDAPLR	iTRAQ8plex@N-term	2
						99	YELGLPIIEK	iTRAQ8plex@N-term; iTRAQ8plex(K)@10	4
						99	WNIMTTSADEGQFLNMLLK	iTRAQ8plex@N-term; iTRAQ8plex(K)@19	4
						99	NHGSYDFIFVDADKDNYINYHK	iTRAQ8plex@N-term; Delta:H(2)C(2)(H)@2; Tyr->Phe@5; iTRAQ8plex(K)@14; Deamidated(N)@16; iTRAQ8plex(K)@22	5
						99	SLLQSDALYQYIL	iTRAQ8plex@N-term	3
						99	VGGLIGYDNTLWNGSVVAPPD	iTRAQ8plex@N-term; Deamidated(N)@13	3
						99	ATALAIPDDGK	No iTRAQ8plex@N-term; iTRAQ8plex(K)@11	2
						99	EGPALPMLDLL	iTRAQ8plex@N-term; Met->Val@7	2
						99	SDALYQYILETSVYPR	iTRAQ8plex@N-term; Deamidated(Q)@6	3
						99	DFVLELNK	iTRAQ8plex@N-term; Deamidated(N)@7; iTRAQ8plex(K)@8	3
						99	EGPALPMLDLLIEDK	iTRAQ8plex@N-term; Met->Val@7; Ile->Val@12; iTRAQ8plex(K)@15	3
						99	EGPALPMLDLLIEDK	iTRAQ8plex@N-term; Oxidation(M)@7; iTRAQ8plex(K)@15	3
						99	EGPALPMLDLLIEDK	iTRAQ8plex@N-term; Leu->Gln@8; iTRAQ8plex(K)@15	4
						99	EGPALPMLDLLIEDKK	iTRAQ8plex@N-term; Met->Val@7; Ile->Val@12; iTRAQ8plex(K)@15; iTRAQ8plex(K)@16	4
						99	EGPALPMLDLLIEDKK	iTRAQ8plex@N-term; iTRAQ8plex(K)@15; iTRAQ8plex(K)@16	5
						99	ENYELGLPIIEK	iTRAQ8plex@N-term; Deamidated(N)@2; iTRAQ8plex(K)@12	4
						99	ENYELGLPIIEK	Carbamyl@N-term; Carbamidomethyl(Y)@3; iTRAQ8plex(K)@12	2
						99	HPWNIMTTSADEGQFLNMLLK	iTRAQ8plex@N-term; Oxidation(M)@18; iTRAQ8plex(K)@21	4
						99	HPWNIMTTSADEGQFLNMLLK	iTRAQ8plex@N-term; iTRAQ8plex(K)@21	4
						99	HPWNIMTTSADEGQFLNMLLK	iTRAQ8plex@N-term; Deamidated(N)@17; iTRAQ8plex(K)@21	4
						99	HPWNIMTTSADEGQFLNMLLK	iTRAQ8plex@N-term; Met->Glu@6; iTRAQ8plex(K)@21	4
						99	HPWNIMTTSADEGQFLNMLLK	iTRAQ8plex@N-term; Oxidation(M)@6; Oxidation(M)@18; iTRAQ8plex(K)@21	4
						99	HPWNIMTTSADEGQFLNMLLK	iTRAQ8plex@N-term; Thr->Asp@7; iTRAQ8plex(K)@21	4
						99	HPWNIMTTSADEGQFLNMLLK	iTRAQ8plex@N-term; Oxidation(M)@6; Dehydrated(T)@7; Deamidated(Q)@14; iTRAQ8plex(K)@21	4
						99	IEICMLPVGDGITLCR	iTRAQ8plex@N-term; Carbamidomethyl(C)@4; Carbamidomethyl(C)@15	3
						99	IEICMLPVGDGITLCR	iTRAQ8plex@N-term; Carbamidomethyl(C)@4; Carbamidomethyl(C)@15; Deamidated(R)@16	3
						99	IEICMLPVGDGITLCR	iTRAQ8plex@N-term; Carbamidomethyl(C)@4; Dehydrated(D)@10; Carbamidomethyl(C)@15	3
						99	ILAMDINK	iTRAQ8plex@N-term; Oxidation(M)@4; iTRAQ8plex(K)@8	3
						99	ILAMDINKENYELGLPIIEK	iTRAQ8plex@N-term; Oxidation(M)@4; iTRAQ8plex(K)@8; iTRAQ8plex(K)@20	4
						99	ILAMDINKENYELGLPIIEK	iTRAQ8plex@N-term; iTRAQ8plex(K)@8; iTRAQ8plex(K)@20	4
						99	ILAMDINKENYELGLPIIEK	iTRAQ8plex@N-term; iTRAQ8plex(K)@8; Deamidated(N)@10; Leu->Thr@13; iTRAQ8plex(K)@20	5
						99	ILAMDINKENYELGLPIIEK	iTRAQ8plex@N-term; iTRAQ8plex(K)@8; Deamidated(N)@10; iTRAQ8plex(K)@20	4
						99	ILAMDINKENYELGLPIIEK	iTRAQ8plex@N-term; Oxidation(M)@4; Deamidated(N)@7; iTRAQ8plex(K)@8; Deamidated(N)@10; iTRAQ8plex(K)@20	4
						99	ILAMDINKENYELGLPIIEK	iTRAQ8plex@N-term; iTRAQ8plex(K)@8; Pro->Ser@16; iTRAQ8plex(K)@20	5
						99	LIDLVKV	iTRAQ8plex@N-term; Lys->Met@6	2
						99	NHGSYDFIFVDADKDNYINYHK	iTRAQ8plex@N-term; Delta:H(2)C(2)(H)@2; Tyr->Phe@5; iTRAQ8plex(K)@14; iTRAQ8plex(K)@22	5
						99	NHGSYDFIFVDADKDNYINYHK	iTRAQ8plex@N-term; His->Tyr@2; Tyr->Phe@5; iTRAQ8plex(K)@14; iTRAQ8plex(K)@22	5
						99	NHGSYDFIFVDADKDNYINYHK	iTRAQ8plex@N-term; iTRAQ8plex(K)@14; iTRAQ8plex(K)@22	6
						99	NTMEIGVYTGY	iTRAQ8plex@N-term; Oxidation(M)@3	2
						99	NTMEIGVYTGYSLLATALAIPDDGK	iTRAQ8plex@N-term; Oxidation(M)@3; iTRAQ8plex(K)@25	4
						99	NTMEIGVYTGYSLLATALAIPDDGK	iTRAQ8plex@N-term; Cation:Na(D)@22; iTRAQ8plex(K)@25	4
						99	NTMEIGVYTGYSLLATALAIPDDGK	iTRAQ8plex@N-term; iTRAQ8plex(Y)@8; iTRAQ8plex(K)@25	4
						99	NTMEIGVYTGYSLLATALAIPDDGK	iTRAQ8plex@N-term; Tyr->His@11; Phospho(S)@12; iTRAQ8plex(K)@25	4
						99	SLLQSDALYQYILETSV	iTRAQ8plex@N-term; Dehydrated(T)@15	2
						99	SLLQSDALYQYILETSVYPR	iTRAQ8plex@N-term; Ala->Ser@7	3
						99	SLLQSDALYQYILETSVYPR	iTRAQ8plex@N-term; Deamidated(Q)@10	3
						99	SLLQSDALYQYILETSVYPR	iTRAQ8plex@N-term; Iodo(Y)@18	3
						99	SLLQSDALYQYILETSVYPR	iTRAQ8plex@N-term; iTRAQ8plex(S)@1	3
						99	SLLQSDALYQYILETSVYPR	iTRAQ8plex@N-term; iTRAQ8plex(Y)@11	4
						99	SLLQSDALYQYILETSVYPR	iTRAQ8plex@N-term; Oxidation(Y)@9	4
						99	SLLQSDALYQYILETSVYPR	iTRAQ8plex@N-term; Asp->Trp@6	3
						99	SLLQSDALYQYILETSVYPR	iTRAQ8plex@N-term; Cation:Na(D)@6	4
						99	SLLQSDALYQYILETSVYPR	iTRAQ8plex@N-term; Cation:K(D)@6	4
						99	SLLQSDALYQYILETSVYPR	iTRAQ8plex@N-term; Didehydro(Y)@9; Deamidated(Q)@10	3
						99	SLLQSDALYQYILETSVYPR	iTRAQ8plex@N-term; Deamidated(Q)@10; Didehydro(Y)@11	3
						99	SLLQSDALYQYILETSVYPR	iTRAQ8plex@N-term; Amino(Y)@9	3
						99	SLLQSDALYQYILETSVYPR	iTRAQ8plex@N-term; Leu->Gln@8; Tyr->Phe@9	3
						99	SLLQSDALYQYILETSVYPR	iTRAQ8plex@N-term; iTRAQ8plex(S)@5	4
						99	SLLQSDALYQYILETSVYPR	iTRAQ8plex@N-term; Iodo(Y)@11	3
						99	SLLQSDALYQYILETSVYPR	iTRAQ8plex@N-term; Iodo(Y)@9	3
						99	SLLQSDALYQYILETSVYPR	Carbamidomethyl@N-term; Leu->Arg@2	3
						99	SLLQSDALYQYILETSVYPR	iTRAQ8plex@N-term; Leu->Met@8; Gln->Tyr@10	3
						99	SLLQSDALYQYILETSVYPR	iTRAQ8plex@N-term; iTRAQ8plex(Y)@9	4
						99	SLLQSDALYQYILETSVYPR	iTRAQ8plex@N-term; Leu->Tyr@8; Deamidated(Q)@10	4
						99	SLLQSDALYQYILETSVYPR	No iTRAQ8plex@N-term	3
						99	TTSADEGQFLNMLLK	iTRAQ8plex@N-term; Deamidated(N)@11; iTRAQ8plex(K)@15	3
						99	TTSADEGQFLNMLLK	No iTRAQ8plex@N-term; iTRAQ8plex(K)@15	3
						99	VGGLIGYDNTLWNGSVVAPPDAPLR	iTRAQ8plex@N-term; Oxidation(W)@12	4
						99	VGGLIGYDNTLWNGSVVAPPDAPLR	iTRAQ8plex@N-term; Oxidation(W)@12; Deamidated(N)@13	3
						99	VGGLIGYDNTLWNGSVVAPPDAPLR	iTRAQ8plex@N-term; Hex(1)HexNAc(2)dHex(1)(N)@13	5
						99	VGGLIGYDNTLWNGSVVAPPDAPLR	iTRAQ8plex@N-term; Cation:K(D)@8; Deamidated(N)@9; Oxidation(W)@12	4
						99	VGGLIGYDNTLWNGSVVAPPDAPLR	iTRAQ8plex@N-term; Cation:K(D)@8; Oxidation(W)@12; Deamidated(N)@13	4
						99	VGGLIGYDNTLWNGSVVAPPDAPLR	iTRAQ8plex@N-term; Gly->Gln@2; Deamidated(N)@13	3
						99	VGGLIGYDNTLWNGSVVAPPDAPLR	iTRAQ8plex@N-term; Leu->Tyr@11; Trp->Kynurenin(W)@12	4
						99	VGGLIGYDNTLWNGSVVAPPDAPLR	iTRAQ8plex@N-term; Nitro(W)@12	4
						99	VGGLIGYDNTLWNGSVVAPPDAPLR	iTRAQ8plex@N-term; Cation:Na(D)@8; Deamidated(N)@13	3
						99	VGGLIGYDNTLWNGSVVAPPDAPLR	iTRAQ8plex@N-term; Cation:K(D)@8; Deamidated(N)@13	4
						99	VGGLIGYDNTLWNGSVVAPPDAPLR	iTRAQ8plex@N-term; Cation:K(D)@8; Oxidation(W)@12	3
						99	VGGLIGYDNTLWNGSVVAPPDAPLR	iTRAQ8plex@N-term; Trp->Kynurenin(W)@12; Asn->Gln@13	3
						99	VGGLIGYDNTLWNGSVVAPPDAPLR	iTRAQ8plex@N-term; Deamidated(N)@9; Carbamidomethyl(T)@10; Deamidated(N)@13	4
						99	VGGLIGYDNTLWNGSVVAPPDAPLR	iTRAQ8plex@N-term; Leu->Cys@11; Carbamidomethyl(C)@11; Oxidation(W)@12	4
						99	VGGLIGYDNTLWNGSVVAPPDAPLR	iTRAQ8plex@N-term; Nitro(W)@12; Deamidated(N)@13	4
						99	VGGLIGYDNTLWNGSVVAPPDAPLR	iTRAQ8plex@N-term; Leu->Tyr@11; Trp->Kynurenin(W)@12; Deamidated(N)@13	5
						99	VGGLIGYDNTLWNGSVVAPPDAPLR	iTRAQ8plex@N-term; Thr->Val@10; Deamidated(N)@13	4
						99	VGGLIGYDNTLWNGSVVAPPDAPLR	iTRAQ8plex@N-term; Trp->Kynurenin(W)@12; Asn->Thr@13	4
						99	VGGLIGYDNTLWNGSVVAPPDAPLR	iTRAQ8plex@N-term; Ammonia-loss(N)@13	3
						99	VGGLIGYDNTLWNGSVVAPPDAPLR	iTRAQ8plex@N-term; Deamidated(N)@9	5
						99	VGGLIGYDNTLWNGSVVAPPDAPLR	iTRAQ8plex@N-term	4
						99	VGGLIGYDNTLWNGSVVAPPDAPLR	iTRAQ8plex@N-term; Asp->Cys@8; Carbamidomethyl(C)@8	4
						99	VGGLIGYDNTLWNGSVVAPPDAPLR	iTRAQ8plex@N-term; Deamidated(N)@9; Deamidated(N)@13	4
						99	VGGLIGYDNTLWNGSVVAPPDAPLR	Carbamyl@N-term; Carbamidomethyl(D)@8; Deamidated(N)@13	3
						99	VGGLIGYDNTLWNGSVVAPPDAPLR	iTRAQ8plex@N-term; Deamidated(N)@9; Oxidation(W)@12	4
						99	VGGLIGYDNTLWNGSVVAPPDAPLR	iTRAQ8plex@N-term; Cation:Na(D)@8	5
						99	VGGLIGYDNTLWNGSVVAPPDAPLR	No iTRAQ8plex@N-term; Deamidated(N)@13	3
						99	VGGLIGYDNTLWNGSVVAPPDAPLR	iTRAQ8plex@N-term; Deamidated(N)@13; iTRAQ8plex(S)@15	4
						99	VGGLIGYDNTLWNGSVVAPPDAPLR	iTRAQ8plex@N-term; Deamidated(N)@9; Ser->Met@15	4
						99	VGGLIGYDNTLWNGSVVAPPDAPLR	iTRAQ8plex@N-term; Oxidation(W)@12; Val->His@16	4
						99	VGGLIGYDNTLWNGSVVAPPDAPLR	iTRAQ8plex@N-term; Trp->Asn@12; iTRAQ8plex(S)@15	4
						99	VGGLIGYDNTLWNGSVVAPPDAPLR	iTRAQ8plex@N-term; Deamidated(N)@13; Dehydrated(S)@15	3
						99	VGGLIGYDNTLWNGSVVAPPDAPLRK	iTRAQ8plex@N-term; iTRAQ8plex(K)@26	5
						99	VGGLIGYDNTLWNGSVVAPPDAPLRK	iTRAQ8plex@N-term; Deamidated(N)@9; Deamidated(N)@13; iTRAQ8plex(K)@26	4
						99	VGGLIGYDNTLWNGSVVAPPDAPLRK	iTRAQ8plex@N-term; Deamidated(N)@9; iTRAQ8plex(K)@26	4
						99	VGGLIGYDNTLWNGSVVAPPDAPLRK	iTRAQ8plex@N-term; Ammonia-loss(N)@13; iTRAQ8plex(K)@26	4
						99	VGGLIGYDNTLWNGSVVAPPDAPLRK	iTRAQ8plex@N-term; Oxidation(W)@12; Val->His@16; iTRAQ8plex(K)@26	5
						99	VGGLIGYDNTLWNGSVVAPPDAPLRK	Carbamyl@N-term; Carbamidomethyl(Y)@7; Deamidated(N)@13; iTRAQ8plex(K)@26	3
						99	VGGLIGYDNTLWNGSVVAPPDAPLRK	No iTRAQ8plex@N-term; Deamidated(N)@13; iTRAQ8plex(K)@26	4
						98.98	SLLQSDALYQYILETSVYPR	iTRAQ8plex@N-term; Carbamidomethyl(Y)@9; Gln->Asp@10	4
						98.98	SLLQSDALYQYILETSVYPR	iTRAQ8plex@N-term; Gln->Asp@10; Carbamidomethyl(Y)@11	4
						98.94	VGGLIGYDNTLWNGSVVAPPDAPLR	Delta:H(2)C(2)@N-term; Deamidated(N)@13	3
						98.87	NTMEIGVYTGYSLLATALAIPDDGK	iTRAQ8plex@N-term; Oxidation(P)@21; Cation:K(D)@22; iTRAQ8plex(K)@25	4
						98.85	ILETSVYPR	iTRAQ8plex@N-term	3
						98.46	SLLQSDALYQYILETSV	iTRAQ8plex@N-term; Dehydrated(S)@16	2
						98.31	VGGLIGYDNTLWNGSVVAPPDAPLRK	iTRAQ8plex@N-term; Oxidation(W)@12; Deamidated(N)@13; iTRAQ8plex(K)@26	4
						98.21	SLLQSDALYQYILETSVYPR	iTRAQ8plex@N-term; iTRAQ8plex(S)@16	4
						98.19	SLLQSDALYQYILETSVYPR	iTRAQ8plex@N-term; Leu->Arg@8; Deamidated(Q)@10	4
						98.09	EGPALPMLDLL	iTRAQ8plex@N-term	2
						98.08	VGGLIGYDNTLWNGSVVAPPDAPLR	iTRAQ8plex@N-term; Deamidated(N)@9; Leu->Tyr@11; Trp->Kynurenin(W)@12	5
						98.07	VGGLIGYDNTLWNGSVVAPPDAPLR	Carbamidomethyl@N-term; HexNAc(N)@13	3
						98.07	VGGLIGYDNTLWNGSVVAPPDAPLR	Carbamidomethyl@N-term; HexNAc(N)@9	3
						98.06	VGGLIGYDNTLWNGSVVAPPDAPLRK	iTRAQ8plex@N-term; Deamidated(N)@13; iTRAQ8plex(S)@15; iTRAQ8plex(K)@26	5
						97.97	IEICMLPVGDGITLCR	iTRAQ8plex@N-term; Carbamidomethyl(C)@4; Met->Glu@5; Carbamidomethyl(C)@15	3
						97.95	SDALYQYILETSVYPR	iTRAQ8plex@N-term	3
						97.93	YYRDFVLELNK	iTRAQ8plex@N-term; iTRAQ8plex(K)@11	4
						97.78	EGPALPMLDLLIEDK	iTRAQ8plex@N-term; Met->Val@7; Glu->Asn@13; iTRAQ8plex(K)@15	3
						97.77	LQSDALYQYILETSVYPR	iTRAQ8plex@N-term; Gln->Trp@2; Deamidated(Q)@8	3
						97.69	VGGLIGYDNTLWNGSVVAPPDAPLR	No iTRAQ8plex@N-term; Hex(N)@9	3
						97.69	VGGLIGYDNTLWNGSVVAPPDAPLR	No iTRAQ8plex@N-term; Hex(N)@13	3
						97.64	SLLQSDALYQYILETSVYPR	iTRAQ8plex@N-term; Cation:K(D)@6; Ala->Ser@7	3
						97.62	NTMEIGVYTGYSLLATALAIPDDGK	iTRAQ8plex@N-term; Deamidated(N)@1; Oxidation(M)@3; iTRAQ8plex(K)@25	4
						97.58	TTSADEGQFLNMLLK	iTRAQ8plex@N-term; Deamidated(Q)@8; iTRAQ8plex(K)@15	3
						97.51	SLLQSDALYQYILETSVYPR	iTRAQ8plex@N-term; Gln->Tyr@10; Ile->Met@12	5
						97.51	SLLQSDALYQYILETSVYPR	iTRAQ8plex@N-term; Tyr->Phe@11; Ile->Gln@12	3
						97.44	SLLQSDALYQYILETS	iTRAQ8plex@N-term	3
						97.31	VGGLIGYDNTLWNGSVVAPPDAPLR	iTRAQ8plex@N-term; Asn->Met@13	4
						97.23	ILAMDINKENYELGLPIIEKA	iTRAQ8plex@N-term; iTRAQ8plex(K)@8; iTRAQ8plex(K)@20	5
						97.15	IEICMLPVGDGITL	iTRAQ8plex@N-term; Carbamidomethyl(C)@4	3
						97.15	IEICMLPVGDGITLCR	iTRAQ8plex@N-term; Cation:Na(E)@2; Carbamidomethyl(C)@4; Carbamidomethyl(C)@15	4
						97.02	EGPALPMLDLLIEDK	iTRAQ8plex@N-term; Pro->Cys@6; Carbamidomethyl(C)@6; Dethiomethyl(M)@7; iTRAQ8plex(K)@15	4
						97.02	VGGLIGYDNTLWNGSVVAPPDAPLR	iTRAQ8plex@N-term; Nitro(Y)@7	4
						96.48	DFVLELNK	iTRAQ8plex@N-term; Cation:Na(E)@5; iTRAQ8plex(K)@8	3
						96.32	VGGLIGYDNTLWNGSVVAPPDAPLRK	iTRAQ8plex@N-term; Deamidated(N)@13; Dehydrated(S)@15; iTRAQ8plex(K)@26	4
						96.13	IEICMLPV	iTRAQ8plex@N-term; Carbamidomethyl(C)@4	2
						95.97	VGGLIGYDNTLWNGSVVAPPD	iTRAQ8plex@N-term; Deamidated(N)@9	3
						95.96	ILAMDINKENYELGLPIIEK	iTRAQ8plex@N-term; iTRAQ8plex(K)@8; Leu->Gln@15; iTRAQ8plex(K)@20	5
						95.96	ILAMDINKENYELGLPIIEK	iTRAQ8plex@N-term; iTRAQ8plex(K)@8; Leu->Gln@13; iTRAQ8plex(K)@20	5
						95.73	SLLQSDALYQYILETSVYPR	iTRAQ8plex@N-term; Deamidated(Q)@10; Ile->Arg@12	4
						95.56	VGGLIGYDNTLWNGSVVAPPDAPLR	Carbamyl@N-term; Carbamidomethyl(Y)@7; Deamidated(N)@13	3
						95.56	VGGLIGYDNTLWNGSVVAPPDAPLR	Carbamyl@N-term; Carbamidomethyl(T)@10; Deamidated(N)@13	3
						95.5	SLLQSDALYQYILETSV	iTRAQ8plex@N-term; Dehydrated(E)@14	2
MSTRG.3643.2	Beta-D-glucan exohydrolase-like protein	At5g20950	39.1	11	0.9665	99	ATGIPYVFAPC	iTRAQ8plex@N-term; Carbamidomethyl(C)@11	2
						99	ATGIPYVFAPCIAVCR	iTRAQ8plex@N-term; Carbamidomethyl(C)@11; Carbamidomethyl(C)@15	3
						99	ELVTGYLK	iTRAQ8plex@N-term; iTRAQ8plex(K)@8	3
						99	GFVISDWEGIDR	iTRAQ8plex@N-term	3
						99	IGEATALEVR	iTRAQ8plex@N-term	3
						99	IGQMTQIER	iTRAQ8plex@N-term	3
						99	STVDPTTQVVYNENPDANFVK	iTRAQ8plex@N-term; iTRAQ8plex(K)@21	4
						99	YFIGSVLSGGGSVPAPK	iTRAQ8plex@N-term; Val->Glu@13; iTRAQ8plex(K)@17	3
						99	FVMGLFENPLADLSLASQLGSK	iTRAQ8plex@N-term; Oxidation(M)@3; Ser->Asn@21; iTRAQ8plex(K)@22	4
						99	ASAETWINLVNGLQK	iTRAQ8plex@N-term; Thr->Gly@5; Deamidated(N)@11; iTRAQ8plex(K)@15	3
						99	IVQAMTEIIPGLQGDMPPTAQ	iTRAQ8plex@N-term; Gln->Arg@21	3
Pbr026583.1	p-coumaroylshikimate/quinate 3'-hydrolxylase	C3΄H	38.3	12	0.9657	99	FISSDEITDEQGKR	iTRAQ8plex@N-term; iTRAQ8plex(K)@13	4
						99	VMTENDFSNLPYLQCVAK	iTRAQ8plex@N-term; Carbamidomethyl(C)@15; iTRAQ8plex(K)@18	4
						99	YLGNVAFNNITR	iTRAQ8plex@N-term; Deamidated(N)@8	3
						99	DGQDLIWADYGPHYVK	iTRAQ8plex@N-term; iTRAQ8plex(K)@16	5
						99	FLEEDVDMK	iTRAQ8plex@N-term; iTRAQ8plex(K)@9	4
						99	FLEEDVDMK	iTRAQ8plex@N-term; Oxidation(M)@8; iTRAQ8plex(K)@9	3
						99	FLEEDVDMKGHDFR	iTRAQ8plex@N-term; iTRAQ8plex(K)@9	5
						99	LLPFGAGR	iTRAQ8plex@N-term	4
						99	YLGNVAFNNITR	iTRAQ8plex@N-term	5
						98.25	WACPFDEEAFAR	iTRAQ8plex@N-term; Carbamidomethyl(C)@3	4
						96.29	EVLKENDQR	iTRAQ8plex@N-term; iTRAQ8plex(K)@4	4
						95.72	FLEEDVDMKGHDFR	iTRAQ8plex@N-term; Oxidation(M)@8; iTRAQ8plex(K)@9	3
Pbr019305.1	Trans-caffeoyl-CoA 3-O-methyltransferase	CCoAOMT	52.3	8	0.9611	99	HILELNSFLAADSR	iTRAQ8plex@N-term; Deamidated(N)@6	4
						99	ITAIDPNKEAYEFGLPFIQK	iTRAQ8plex@N-term; iTRAQ8plex(K)@8; iTRAQ8plex(K)@20	4
						99	VGGMIAYDNTLWFGSVVEPEEK	iTRAQ8plex@N-term; iTRAQ8plex(K)@22	4
						99	YILETSCYPR	iTRAQ8plex@N-term; Carbamidomethyl(C)@7	3
						99	YMEYHELLLK	iTRAQ8plex@N-term; iTRAQ8plex(K)@10	4
						99	IELAHLSVGDGLTLCR	iTRAQ8plex@N-term; iTRAQ8plex(S)@7; Carbamidomethyl(C)@15	4
						98.65	APEKDEMIILK	iTRAQ8plex@N-term; iTRAQ8plex(K)@4; iTRAQ8plex(K)@11	3
						98.06	APEKDEMIILK	iTRAQ8plex@N-term; iTRAQ8plex(K)@4; Oxidation(M)@7; iTRAQ8plex(K)@11	3
MSTRG.13305.1	Beta-glucosidase 42	BGLU42	13.5	3	0.9539	99	INEEGITYYNNFINALLEK	iTRAQ8plex@N-term; iTRAQ8plex(K)@19	4
						99	VLNYIAQR	iTRAQ8plex@N-term	3
						98.01	SSAYWFMR	iTRAQ8plex@N-term	3
Pbr009308.1	Peroxidase 16	PER16	40.6	9	0.9306	99	FAADAAAFER	iTRAQ8plex@N-term	2
						99	FEQTFVTAPATLR	iTRAQ8plex@N-term	3
						99	GLFTSDQSLFTDTK	iTRAQ8plex@N-term; iTRAQ8plex(K)@14	4
						99	IAVTMDPTTPQR	iTRAQ8plex@N-term	3
						99	IDPTMNIAYAR	iTRAQ8plex@N-term	3
						99	SCPNVESIVLAAVR	iTRAQ8plex@N-term; Carbamidomethyl(C)@2	3
						99	VSCADILALATR	iTRAQ8plex@N-term; Carbamidomethyl(C)@3	3
						98.41	GLFTSDQSLFTDTK	iTRAQ8plex@N-term; Deamidated(Q)@7; iTRAQ8plex(K)@14	4
						97.46	AFVAAMTK	iTRAQ8plex@N-term; iTRAQ8plex(K)@8	3
MSTRG.16205.1	Aldehyde dehydrogenase family 2 member C4	ALDH2C4	25.2	7	0.9232	99	IYVQEGIYDEFVK	iTRAQ8plex@N-term; iTRAQ8plex(K)@13	3
						99	LAGVPDGVFNVITGFGK	iTRAQ8plex@N-term; iTRAQ8plex(K)@17	3
						99	SVVTPIYNSPWL	iTRAQ8plex@N-term	4
						99	YGLAAGIITK	iTRAQ8plex@N-term; Ile->Val@7; Ile->Phe@8; iTRAQ8plex(K)@10	4
						99	YGLAAGIITK	iTRAQ8plex@N-term; iTRAQ8plex(K)@10	2
						97.34	DLNVANTVSR	iTRAQ8plex@N-term	3
						95.85	QVSLELGGK	iTRAQ8plex@N-term; iTRAQ8plex(K)@9	3
Pbr023162.1	Caffeate O-methyltransferase 1	OMT1	38.3	2	0.9196	99	GFGEIWNTVR	iTRAQ8plex@N-term	3
						99	VIGDLQTALYR	iTRAQ8plex@N-term	3
MSTRG.23544.1	Peroxidase 52	PER52	33.9	6	0.9179	99	GLLHSDQQLFNGGSTDSIVR	iTRAQ8plex@N-term; Deamidated(N)@11	4
						99	SAVENVCPGVVSCADILAIAAR	iTRAQ8plex@N-term; Carbamidomethyl(C)@7; Carbamidomethyl(C)@13	3
						99	LHFHDCFVNGCDGSLLLDDTSSFTGEK	iTRAQ8plex@N-term; Carbamidomethyl(C)@6; Deamidated(N)@9; Carbamidomethyl(C)@11; Thr->Val@24; iTRAQ8plex(K)@27	5
						99	DLVALSGSHTIGQAR	iTRAQ8plex@N-term; Gln->Leu@13	3
						99	FDNSYFK	iTRAQ8plex@N-term; iTRAQ8plex(K)@7	2
						98.24	DLVALSGSHTIGQAR	iTRAQ8plex@N-term	3
Pbr005830.1	Phenylalanine ammonia-lyase 4	PAL4	11.7	3	0.8705	98.62	SLPLTEFPWSPR	iTRAQ8plex@N-term	3
						97.65	TLFSIDEVK	iTRAQ8plex@N-term; iTRAQ8plex(K)@9	3
						99	GVFTF	iTRAQ8plex@N-term	2
Pbr022422.1	Shikimate O-hydroxycinnamoyltransferase	HST	23.4	4	0.8412	99	SALDFLEVQPDLSALVR	iTRAQ8plex@N-term	3
						99	GLDLTIPPFIDR	iTRAQ8plex@N-term	3
						96.67	NLPDDQVTK	iTRAQ8plex@N-term; iTRAQ8plex(K)@9	3
						95.32	ESTIVKPTEETPK	iTRAQ8plex@N-term; iTRAQ8plex(K)@6; iTRAQ8plex(K)@13	3
Pbr022326.1	Peroxidase 47	PER47	14	2	0.7949	99	DNTAEKDSPANLSLR	iTRAQ8plex@N-term; iTRAQ8plex(K)@6	4
						97.14	ALQADPTLAAGLIR	iTRAQ8plex@N-term	3
