# Supplementary material for: iTRAQ-Based Identification of Proteins Related to Lignin Synthesis in the Pear Pollinated with Pollen from Different Varieties
Source: Molecules. 2018 Mar 1;23(3):548. doi: 10.3390/molecules23030548 (PMC6016958; doi:10.3390/molecules23030548)
Supplement: Supplementary file 1 [file molecules-23-00548-s001.zip › Table S1.xls]

## Sheet: bp
Table S1 The enriched terms by GO hierarchy enriched in biological process of max level 7
maxLevel	GO_Name	GO_ID	Pvalue	Proteins	URL
7	divalent inorganic cation transport	GO:0072511	6.15e-05	VPS45|0.793477778;GER3|1.340333333;AGT1|1.223588889;VHA-A|1.376844444;GRXS14|1.253033333;ACR11|1.229466667;CAX4|1.382044444;CFBP1|1.669822222	http://www.ebi.ac.uk/QuickGO/GTerm?id=GO:0072511
7	cellular ion homeostasis	GO:0006873	7.6e-05	FER1|1.413788889;VPS45|0.793477778;GER3|1.340333333;AGT1|1.223588889;GRXS14|1.253033333;ACR11|1.229466667;CAX4|1.382044444;CFBP1|1.669822222	http://www.ebi.ac.uk/QuickGO/GTerm?id=GO:0006873
7	purine ribonucleoside metabolic process	GO:0046128	7.96e-05	SAM2|1.2078;FBA3|0.465777778;COR47|0.801444444;PKP1|0.699288889;PANK2|1.297622222;GSH1|1.304911111;At4g04880|1.266422222;VHA-A|1.376844444;IDH1|1.227933333	http://www.ebi.ac.uk/QuickGO/GTerm?id=GO:0046128
7	cation homeostasis	GO:0055080	0.000358	FER1|1.413788889;VPS45|0.793477778;GER3|1.340333333;AGT1|1.223588889;GRXS14|1.253033333;ACR11|1.229466667;CAX4|1.382044444;CFBP1|1.669822222	http://www.ebi.ac.uk/QuickGO/GTerm?id=GO:0055080
7	nucleoside diphosphate phosphorylation	GO:0006165	0.000847	FBA3|0.465777778;COR47|0.801444444;PKP1|0.699288889;GSH1|1.304911111;VHA-A|1.376844444;IDH1|1.227933333	http://www.ebi.ac.uk/QuickGO/GTerm?id=GO:0006165
7	ribonucleoside diphosphate metabolic process	GO:0009185	0.000847	FBA3|0.465777778;COR47|0.801444444;PKP1|0.699288889;GSH1|1.304911111;VHA-A|1.376844444;IDH1|1.227933333	http://www.ebi.ac.uk/QuickGO/GTerm?id=GO:0009185
7	purine nucleoside diphosphate metabolic process	GO:0009135	0.000847	FBA3|0.465777778;COR47|0.801444444;PKP1|0.699288889;GSH1|1.304911111;VHA-A|1.376844444;IDH1|1.227933333	http://www.ebi.ac.uk/QuickGO/GTerm?id=GO:0009135
7	water transport	GO:0006833	0.000911	COR47|0.801444444;AGT1|1.223588889;VHA-A|1.376844444;ACR11|1.229466667;PP2A1|1.307433333	http://www.ebi.ac.uk/QuickGO/GTerm?id=GO:0006833
7	hexose biosynthetic process	GO:0019319	0.00122	FBA3|0.465777778;GSH1|1.304911111;VHA-A|1.376844444;RIN1|1.415966667;CFBP1|1.669822222	http://www.ebi.ac.uk/QuickGO/GTerm?id=GO:0019319
7	nucleotide phosphorylation	GO:0046939	0.00143	FBA3|0.465777778;COR47|0.801444444;PKP1|0.699288889;GSH1|1.304911111;VHA-A|1.376844444;IDH1|1.227933333	http://www.ebi.ac.uk/QuickGO/GTerm?id=GO:0046939
7	defense response to bacterium	GO:0042742	0.00165	GSH1|1.304911111;GER3|1.340333333;LIP5|1.2044;ACR11|1.229466667;PRN2|0.816277778;UPF2|0.661588889;GLO4|1.275822222;CFBP1|1.669822222	http://www.ebi.ac.uk/QuickGO/GTerm?id=GO:0042742
7	mRNA transport	GO:0051028	0.00228	RH8|1.231177778;MTX1|1.296877778;ALY1|1.243588889;RH2|0.740122222	http://www.ebi.ac.uk/QuickGO/GTerm?id=GO:0051028
7	cellular amino acid biosynthetic process	GO:0008652	0.00241	SHM4|1.313366667;At5g10920|1.256455556;GSH1|1.304911111;AGT1|1.223588889;MGL|0.759711111;HISN6B|1.232222222;AK1|1.332366667;UPF2|0.661588889;P5CSA|1.265366667	http://www.ebi.ac.uk/QuickGO/GTerm?id=GO:0008652
7	cell wall polysaccharide biosynthetic process	GO:0070592	0.00302	IRX14|0.796311111;At4g27435|1.222333333;RABA6A|1.233044444;IRX12|0.823066667;GAUT8|1.443922222	http://www.ebi.ac.uk/QuickGO/GTerm?id=GO:0070592
7	nucleic acid transport	GO:0050657	0.00313	RH8|1.231177778;MTX1|1.296877778;ALY1|1.243588889;RH2|0.740122222	http://www.ebi.ac.uk/QuickGO/GTerm?id=GO:0050657
7	peptide biosynthetic process	GO:0043043	0.00339	RPS5A|1.401033333;RPL9|0.782455556;GSH1|1.304911111;RH8|1.231177778;GATA|1.294288889;RPS9|0.802488889;TIF3K1|1.289166667;RPS4D|1.222866667;RH2|0.740122222;RPL27|1.978855556;RPS12C|1.2354;T22D6_100|1.250055556	http://www.ebi.ac.uk/QuickGO/GTerm?id=GO:0043043
7	metal ion transport	GO:0030001	0.00367	FER1|1.413788889;VPS45|0.793477778;GER3|1.340333333;AGT1|1.223588889;VHA-A|1.376844444;GRXS14|1.253033333;ACR11|1.229466667;GAD1|1.329733333;CAX4|1.382044444;CFBP1|1.669822222	http://www.ebi.ac.uk/QuickGO/GTerm?id=GO:0030001
7	chloroplast fission	GO:0010020	0.00374	MIND1|0.773988889;FTSZ2-1|1.226211111	http://www.ebi.ac.uk/QuickGO/GTerm?id=GO:0010020
7	purine ribonucleotide metabolic process	GO:0009150	0.00379	FBA3|0.465777778;COR47|0.801444444;PKP1|0.699288889;PANK2|1.297622222;GSH1|1.304911111;VHA-A|1.376844444;IDH1|1.227933333	http://www.ebi.ac.uk/QuickGO/GTerm?id=GO:0009150
7	pyridine nucleotide metabolic process	GO:0019362	0.00404	FBA3|0.465777778;COR47|0.801444444;PKP1|0.699288889;GSH1|1.304911111;VHA-A|1.376844444;IDH1|1.227933333;CFBP1|1.669822222	http://www.ebi.ac.uk/QuickGO/GTerm?id=GO:0019362
7	ribonucleoside biosynthetic process	GO:0042455	0.00407	SAM2|1.2078;PANK2|1.297622222;At4g04880|1.266422222;At3g25580|0.801244444	http://www.ebi.ac.uk/QuickGO/GTerm?id=GO:0042455
7	methionine catabolic process	GO:0009087	0.00458	MGL|0.759711111	http://www.ebi.ac.uk/QuickGO/GTerm?id=GO:0009087
7	kaempferol O-glucoside metabolic process	GO:0033329	0.00458	BGLU15|1.239211111	http://www.ebi.ac.uk/QuickGO/GTerm?id=GO:0033329
7	barrier septum site selection	GO:0000918	0.00458	MIND1|0.773988889	http://www.ebi.ac.uk/QuickGO/GTerm?id=GO:0000918
7	serine family amino acid biosynthetic process	GO:0009070	0.00509	SHM4|1.313366667;GSH1|1.304911111;AGT1|1.223588889;MGL|0.759711111;UPF2|0.661588889	http://www.ebi.ac.uk/QuickGO/GTerm?id=GO:0009070
7	ribonucleotide metabolic process	GO:0009259	0.00517	FBA3|0.465777778;COR47|0.801444444;PKP1|0.699288889;PANK2|1.297622222;GSH1|1.304911111;VHA-A|1.376844444;ASP1|1.247944444;IDH1|1.227933333	http://www.ebi.ac.uk/QuickGO/GTerm?id=GO:0009259
7	arginine metabolic process	GO:0006525	0.00582	At5g10920|1.256455556;AIH|1.215333333	http://www.ebi.ac.uk/QuickGO/GTerm?id=GO:0006525
7	purine nucleoside triphosphate metabolic process	GO:0009144	0.00609	FBA3|0.465777778;COR47|0.801444444;PKP1|0.699288889;GSH1|1.304911111;VHA-A|1.376844444;IDH1|1.227933333	http://www.ebi.ac.uk/QuickGO/GTerm?id=GO:0009144
7	ribonucleoside triphosphate metabolic process	GO:0009199	0.0073	FBA3|0.465777778;COR47|0.801444444;PKP1|0.699288889;GSH1|1.304911111;VHA-A|1.376844444;IDH1|1.227933333	http://www.ebi.ac.uk/QuickGO/GTerm?id=GO:0009199
7	purine nucleoside monophosphate metabolic process	GO:0009126	0.00827	FBA3|0.465777778;COR47|0.801444444;PKP1|0.699288889;GSH1|1.304911111;VHA-A|1.376844444;IDH1|1.227933333	http://www.ebi.ac.uk/QuickGO/GTerm?id=GO:0009126
7	auxin efflux	GO:0010315	0.00885	RHM1|1.2058;ABCB1|0.737044444	http://www.ebi.ac.uk/QuickGO/GTerm?id=GO:0010315
7	nitrotoluene catabolic process	GO:0046263	0.00913	GSTU25|0.731622222	http://www.ebi.ac.uk/QuickGO/GTerm?id=GO:0046263
7	nitrotoluene metabolic process	GO:0019326	0.00913	GSTU25|0.731622222	http://www.ebi.ac.uk/QuickGO/GTerm?id=GO:0019326
7	hypoxanthine metabolic process	GO:0046100	0.00913	At4g04880|1.266422222	http://www.ebi.ac.uk/QuickGO/GTerm?id=GO:0046100
7	glucose metabolic process	GO:0006006	0.00916	FBA3|0.465777778;GSH1|1.304911111;VHA-A|1.376844444;RIN1|1.415966667;CFBP1|1.669822222	http://www.ebi.ac.uk/QuickGO/GTerm?id=GO:0006006
7	hexose catabolic process	GO:0019320	0.0113	FBA3|0.465777778;GSH1|1.304911111;VHA-A|1.376844444	http://www.ebi.ac.uk/QuickGO/GTerm?id=GO:0019320
7	peptide transport	GO:0015833	0.0113	VPS45|0.793477778;BET11|1.383388889;LIP5|1.2044;RABA6A|1.233044444;TIC40|1.202033333;At4g24840|1.246788889;MTX1|1.296877778;GSNAP|1.4663;ALPHA-ADR|1.290544444;CHC2|0.824444444	http://www.ebi.ac.uk/QuickGO/GTerm?id=GO:0015833
7	ribonucleoside monophosphate metabolic process	GO:0009161	0.0117	FBA3|0.465777778;COR47|0.801444444;PKP1|0.699288889;GSH1|1.304911111;VHA-A|1.376844444;IDH1|1.227933333	http://www.ebi.ac.uk/QuickGO/GTerm?id=GO:0009161
7	purine nucleoside biosynthetic process	GO:0042451	0.0119	SAM2|1.2078;PANK2|1.297622222;At4g04880|1.266422222	http://www.ebi.ac.uk/QuickGO/GTerm?id=GO:0042451
7	dicarboxylic acid metabolic process	GO:0043648	0.0119	ASP1|1.247944444;AK1|1.332366667;GAD1|1.329733333	http://www.ebi.ac.uk/QuickGO/GTerm?id=GO:0043648
7	xylan metabolic process	GO:0045491	0.0125	IRX14|0.796311111;At4g27435|1.222333333;RABA6A|1.233044444;IRX12|0.823066667	http://www.ebi.ac.uk/QuickGO/GTerm?id=GO:0045491
7	photosystem stoichiometry adjustment	GO:0080005	0.0137	PPH1|0.764333333	http://www.ebi.ac.uk/QuickGO/GTerm?id=GO:0080005
7	regulation of ion transmembrane transporter activity	GO:0032412	0.0138	BGLU15|1.239211111;GAD1|1.329733333	http://www.ebi.ac.uk/QuickGO/GTerm?id=GO:0032412
7	nectar secretion	GO:0071836	0.0182	CWINV4|1.271244444	http://www.ebi.ac.uk/QuickGO/GTerm?id=GO:0071836
7	homogalacturonan metabolic process	GO:0010394	0.0182	GAUT8|1.443922222	http://www.ebi.ac.uk/QuickGO/GTerm?id=GO:0010394
7	box C/D snoRNP assembly	GO:0000492	0.0182	RIN1|1.415966667	http://www.ebi.ac.uk/QuickGO/GTerm?id=GO:0000492
7	arginine biosynthetic process via ornithine	GO:0042450	0.0182	At5g10920|1.256455556	http://www.ebi.ac.uk/QuickGO/GTerm?id=GO:0042450
7	UDP-rhamnose biosynthetic process	GO:0010253	0.0182	RHM1|1.2058	http://www.ebi.ac.uk/QuickGO/GTerm?id=GO:0010253
7	negative regulation of peptidase activity	GO:0010466	0.0189	CYS5|1.201844444;PRN2|0.816277778	http://www.ebi.ac.uk/QuickGO/GTerm?id=GO:0010466
7	sucrose metabolic process	GO:0005985	0.0204	CWINV4|1.271244444;CFBP1|1.669822222	http://www.ebi.ac.uk/QuickGO/GTerm?id=GO:0005985
7	queuosine metabolic process	GO:0046116	0.0227	At3g25580|0.801244444	http://www.ebi.ac.uk/QuickGO/GTerm?id=GO:0046116
7	glycolipid catabolic process	GO:0019377	0.0227	At5g49900|1.203777778	http://www.ebi.ac.uk/QuickGO/GTerm?id=GO:0019377
7	fructose metabolic process	GO:0006000	0.0227	CFBP1|1.669822222	http://www.ebi.ac.uk/QuickGO/GTerm?id=GO:0006000
7	sucrose catabolic process	GO:0005987	0.0227	CWINV4|1.271244444	http://www.ebi.ac.uk/QuickGO/GTerm?id=GO:0005987
7	sphingolipid catabolic process	GO:0030149	0.0271	At5g49900|1.203777778	http://www.ebi.ac.uk/QuickGO/GTerm?id=GO:0030149
7	glycosylceramide metabolic process	GO:0006677	0.0271	At5g49900|1.203777778	http://www.ebi.ac.uk/QuickGO/GTerm?id=GO:0006677
7	glycosphingolipid metabolic process	GO:0006687	0.0271	At5g49900|1.203777778	http://www.ebi.ac.uk/QuickGO/GTerm?id=GO:0006687
7	trichome morphogenesis	GO:0010090	0.0291	IRX14|0.796311111;DCR|0.800633333;ABCB1|0.737044444	http://www.ebi.ac.uk/QuickGO/GTerm?id=GO:0010090
7	cellular glucan metabolic process	GO:0006073	0.0308	PKP1|0.699288889;CWINV4|1.271244444;GSH1|1.304911111;CSLD3|1.245177778;At1g64390|0.781555556;CFBP1|1.669822222	http://www.ebi.ac.uk/QuickGO/GTerm?id=GO:0006073
7	homoserine metabolic process	GO:0009092	0.0316	MGL|0.759711111	http://www.ebi.ac.uk/QuickGO/GTerm?id=GO:0009092
7	polyamine metabolic process	GO:0006595	0.0358	AIH|1.215333333;PER47|0.794866667	http://www.ebi.ac.uk/QuickGO/GTerm?id=GO:0006595
7	barrier septum assembly	GO:0000917	0.036	MIND1|0.773988889	http://www.ebi.ac.uk/QuickGO/GTerm?id=GO:0000917
7	glutathione biosynthetic process	GO:0006750	0.036	GSH1|1.304911111	http://www.ebi.ac.uk/QuickGO/GTerm?id=GO:0006750
7	RNA secondary structure unwinding	GO:0010501	0.0379	RH8|1.231177778;RH2|0.740122222	http://www.ebi.ac.uk/QuickGO/GTerm?id=GO:0010501
7	glycine metabolic process	GO:0006544	0.0399	SHM4|1.313366667;AGT1|1.223588889	http://www.ebi.ac.uk/QuickGO/GTerm?id=GO:0006544
7	regulation of anion transport	GO:0044070	0.041	BGLU15|1.239211111;GAD1|1.329733333	http://www.ebi.ac.uk/QuickGO/GTerm?id=GO:0044070
7	RNA processing	GO:0006396	0.0411	RH8|1.231177778;MORF8|1.476877778;CFIS2|1.331211111;RPS9|0.802488889;TIC40|1.202033333;TIF3K1|1.289166667;UPF2|0.661588889;RIN1|1.415966667;RH2|0.740122222;FTSHI4|1.376777778;CFBP1|1.669822222;At3g06530|1.358177778	http://www.ebi.ac.uk/QuickGO/GTerm?id=GO:0006396
7	ceramide biosynthetic process	GO:0046513	0.0448	IPUT1|0.822766667	http://www.ebi.ac.uk/QuickGO/GTerm?id=GO:0046513
7	response to hexose	GO:0009746	0.0499	AGT1|1.223588889;ACR11|1.229466667;PP2A1|1.307433333	http://www.ebi.ac.uk/QuickGO/GTerm?id=GO:0009746
7	cellular response to sulfate starvation	GO:0009970	0.0536	MGL|0.759711111	http://www.ebi.ac.uk/QuickGO/GTerm?id=GO:0009970
7	phytoalexin biosynthetic process	GO:0052315	0.0536	GSH1|1.304911111	http://www.ebi.ac.uk/QuickGO/GTerm?id=GO:0052315
7	indole phytoalexin biosynthetic process	GO:0009700	0.0536	GSH1|1.304911111	http://www.ebi.ac.uk/QuickGO/GTerm?id=GO:0009700
7	attachment of GPI anchor to protein	GO:0016255	0.0536	At5g19130|1.237433333	http://www.ebi.ac.uk/QuickGO/GTerm?id=GO:0016255
7	regulation of ion transmembrane transport	GO:0034765	0.0556	BGLU15|1.239211111;GAD1|1.329733333	http://www.ebi.ac.uk/QuickGO/GTerm?id=GO:0034765
7	intracellular protein transport	GO:0006886	0.0563	VPS45|0.793477778;RABA6A|1.233044444;TIC40|1.202033333;PP2A1|1.307433333;MTX1|1.296877778;PAT24|0.818288889;RIN1|1.415966667;GSNAP|1.4663;ALPHA-ADR|1.290544444;CHC2|0.824444444	http://www.ebi.ac.uk/QuickGO/GTerm?id=GO:0006886
7	ncRNA metabolic process	GO:0034660	0.0574	RPS9|0.802488889;TIC40|1.202033333;TIF3K1|1.289166667;RH2|0.740122222;FTSHI4|1.376777778;CFBP1|1.669822222;At3g06530|1.358177778	http://www.ebi.ac.uk/QuickGO/GTerm?id=GO:0034660
7	protein hydroxylation	GO:0018126	0.0622	P4H4|0.811466667	http://www.ebi.ac.uk/QuickGO/GTerm?id=GO:0018126
7	protein import	GO:0017038	0.0642	TIC40|1.202033333;MTX1|1.296877778;PAT24|0.818288889;RIN1|1.415966667	http://www.ebi.ac.uk/QuickGO/GTerm?id=GO:0017038
7	mature ribosome assembly	GO:0042256	0.0658	RPS5A|1.401033333;RPS4D|1.222866667;RPS12C|1.2354	http://www.ebi.ac.uk/QuickGO/GTerm?id=GO:0042256
7	purine nucleobase biosynthetic process	GO:0009113	0.0665	At4g04880|1.266422222	http://www.ebi.ac.uk/QuickGO/GTerm?id=GO:0009113
7	aspartate family amino acid catabolic process	GO:0009068	0.0708	MGL|0.759711111	http://www.ebi.ac.uk/QuickGO/GTerm?id=GO:0009068
7	sucrose biosynthetic process	GO:0005986	0.0708	CFBP1|1.669822222	http://www.ebi.ac.uk/QuickGO/GTerm?id=GO:0005986
7	ribonucleoside catabolic process	GO:0042454	0.075	At4g04880|1.266422222	http://www.ebi.ac.uk/QuickGO/GTerm?id=GO:0042454
7	cysteine metabolic process	GO:0006534	0.0803	GSH1|1.304911111;MGL|0.759711111;UPF2|0.661588889	http://www.ebi.ac.uk/QuickGO/GTerm?id=GO:0006534
7	CDP-diacylglycerol metabolic process	GO:0046341	0.0835	LPAT5|1.634422222	http://www.ebi.ac.uk/QuickGO/GTerm?id=GO:0046341
7	nucleoside bisphosphate biosynthetic process	GO:0033866	0.0835	PANK2|1.297622222	http://www.ebi.ac.uk/QuickGO/GTerm?id=GO:0033866
7	CDP-diacylglycerol biosynthetic process	GO:0016024	0.0835	LPAT5|1.634422222	http://www.ebi.ac.uk/QuickGO/GTerm?id=GO:0016024
7	purine nucleoside bisphosphate biosynthetic process	GO:0034033	0.0835	PANK2|1.297622222	http://www.ebi.ac.uk/QuickGO/GTerm?id=GO:0034033
7	flavonol biosynthetic process	GO:0051555	0.0835	RHM1|1.2058	http://www.ebi.ac.uk/QuickGO/GTerm?id=GO:0051555
7	nucleoside catabolic process	GO:0009164	0.0877	At4g04880|1.266422222	http://www.ebi.ac.uk/QuickGO/GTerm?id=GO:0009164
7	lysine metabolic process	GO:0006553	0.1	AK1|1.332366667	http://www.ebi.ac.uk/QuickGO/GTerm?id=GO:0006553
7	RNA methylation	GO:0001510	0.102	RPS4D|1.222866667;RIN1|1.415966667;RPS12C|1.2354	http://www.ebi.ac.uk/QuickGO/GTerm?id=GO:0001510
7	chloroplast relocation	GO:0009902	0.103	TIC40|1.202033333;CFBP1|1.669822222	http://www.ebi.ac.uk/QuickGO/GTerm?id=GO:0009902
7	threonine metabolic process	GO:0006566	0.104	AK1|1.332366667	http://www.ebi.ac.uk/QuickGO/GTerm?id=GO:0006566
7	cellular protein complex assembly	GO:0043623	0.105	IRX14|0.796311111;At3g03100|0.8049;FTSZ2-1|1.226211111;CFBP1|1.669822222;ABCB1|0.737044444;CHC2|0.824444444	http://www.ebi.ac.uk/QuickGO/GTerm?id=GO:0043623
7	protein localization to vacuole	GO:0072665	0.111	VPS45|0.793477778;PAT24|0.818288889	http://www.ebi.ac.uk/QuickGO/GTerm?id=GO:0072665
7	RNA polyadenylation	GO:0043631	0.112	CFIS2|1.331211111	http://www.ebi.ac.uk/QuickGO/GTerm?id=GO:0043631
7	ribonucleoside bisphosphate metabolic process	GO:0033875	0.121	PANK2|1.297622222	http://www.ebi.ac.uk/QuickGO/GTerm?id=GO:0033875
7	transcription from RNA polymerase I promoter	GO:0006360	0.121	At3g06530|1.358177778	http://www.ebi.ac.uk/QuickGO/GTerm?id=GO:0006360
7	single-organism nuclear import	GO:1902593	0.13	MTX1|1.296877778;RIN1|1.415966667	http://www.ebi.ac.uk/QuickGO/GTerm?id=GO:1902593
7	auxin transport	GO:0060918	0.135	RHM1|1.2058;ABCB1|0.737044444	http://www.ebi.ac.uk/QuickGO/GTerm?id=GO:0060918
7	posttranscriptional regulation of gene expression	GO:0010608	0.137	RH8|1.231177778;TIF3K1|1.289166667;RH2|0.740122222;T22D6_100|1.250055556	http://www.ebi.ac.uk/QuickGO/GTerm?id=GO:0010608
7	basic amino acid transport	GO:0015802	0.144	VPS45|0.793477778	http://www.ebi.ac.uk/QuickGO/GTerm?id=GO:0015802
7	establishment of protein localization to organelle	GO:0072594	0.146	VPS45|0.793477778;TIC40|1.202033333;MTX1|1.296877778;PAT24|0.818288889;RIN1|1.415966667	http://www.ebi.ac.uk/QuickGO/GTerm?id=GO:0072594
7	mRNA metabolic process	GO:0016071	0.149	RH8|1.231177778;MORF8|1.476877778;CFIS2|1.331211111;UPF2|0.661588889;RH2|0.740122222;FTSHI4|1.376777778	http://www.ebi.ac.uk/QuickGO/GTerm?id=GO:0016071
7	L-serine metabolic process	GO:0006563	0.152	SHM4|1.313366667	http://www.ebi.ac.uk/QuickGO/GTerm?id=GO:0006563
7	nucleotide biosynthetic process	GO:0009165	0.153	RHM1|1.2058;At5g10920|1.256455556;PANK2|1.297622222;ASP1|1.247944444	http://www.ebi.ac.uk/QuickGO/GTerm?id=GO:0009165
7	positive regulation of cellular amide metabolic process	GO:0034250	0.156	T22D6_100|1.250055556	http://www.ebi.ac.uk/QuickGO/GTerm?id=GO:0034250
7	tetrahydrofolate metabolic process	GO:0046653	0.156	SHM4|1.313366667	http://www.ebi.ac.uk/QuickGO/GTerm?id=GO:0046653
7	purine nucleotide biosynthetic process	GO:0006164	0.159	At5g10920|1.256455556;PANK2|1.297622222	http://www.ebi.ac.uk/QuickGO/GTerm?id=GO:0006164
7	glucosinolate metabolic process	GO:0019760	0.161	BGLU15|1.239211111;GSH1|1.304911111;GRXS14|1.253033333	http://www.ebi.ac.uk/QuickGO/GTerm?id=GO:0019760
7	inorganic ion homeostasis	GO:0098771	0.162	FER1|1.413788889;VPS45|0.793477778;CAX4|1.382044444	http://www.ebi.ac.uk/QuickGO/GTerm?id=GO:0098771
7	cellular response to iron ion	GO:0071281	0.172	SAM2|1.2078	http://www.ebi.ac.uk/QuickGO/GTerm?id=GO:0071281
7	aspartate family amino acid biosynthetic process	GO:0009067	0.175	MGL|0.759711111;AK1|1.332366667	http://www.ebi.ac.uk/QuickGO/GTerm?id=GO:0009067
7	ubiquinone metabolic process	GO:0006743	0.175	COQ6|0.817544444	http://www.ebi.ac.uk/QuickGO/GTerm?id=GO:0006743
7	ubiquinone biosynthetic process	GO:0006744	0.175	COQ6|0.817544444	http://www.ebi.ac.uk/QuickGO/GTerm?id=GO:0006744
7	defense response to bacterium, incompatible interaction	GO:0009816	0.175	GSH1|1.304911111	http://www.ebi.ac.uk/QuickGO/GTerm?id=GO:0009816
7	long-day photoperiodism	GO:0048571	0.175	UPF2|0.661588889	http://www.ebi.ac.uk/QuickGO/GTerm?id=GO:0048571
7	monocarboxylic acid metabolic process	GO:0032787	0.177	FBA3|0.465777778;COR47|0.801444444;PKP1|0.699288889;RPL9|0.782455556;GSH1|1.304911111;VHA-A|1.376844444;COQ6|0.817544444;UGT76C1|1.300522222;PAT24|0.818288889;IDH1|1.227933333	http://www.ebi.ac.uk/QuickGO/GTerm?id=GO:0032787
7	intracellular protein transmembrane transport	GO:0065002	0.181	TIC40|1.202033333;PAT24|0.818288889	http://www.ebi.ac.uk/QuickGO/GTerm?id=GO:0065002
7	lignin biosynthetic process	GO:0009809	0.183	LAC4|0.823066667	http://www.ebi.ac.uk/QuickGO/GTerm?id=GO:0009809
7	sterol biosynthetic process	GO:0016126	0.189	PKP1|0.699288889;EXO|1.380722222	http://www.ebi.ac.uk/QuickGO/GTerm?id=GO:0016126
7	regulation of endopeptidase activity	GO:0052548	0.19	CYS5|1.201844444	http://www.ebi.ac.uk/QuickGO/GTerm?id=GO:0052548
7	protein localization to nucleus	GO:0034504	0.191	MTX1|1.296877778;RIN1|1.415966667	http://www.ebi.ac.uk/QuickGO/GTerm?id=GO:0034504
7	callose deposition in cell wall	GO:0052543	0.194	GSH1|1.304911111	http://www.ebi.ac.uk/QuickGO/GTerm?id=GO:0052543
7	glycosinolate biosynthetic process	GO:0019758	0.194	GSH1|1.304911111;GRXS14|1.253033333	http://www.ebi.ac.uk/QuickGO/GTerm?id=GO:0019758
7	photosynthetic electron transport in photosystem I	GO:0009773	0.209	CFBP1|1.669822222	http://www.ebi.ac.uk/QuickGO/GTerm?id=GO:0009773
7	inorganic anion transport	GO:0015698	0.214	GAD1|1.329733333;PER47|0.794866667;CAX4|1.382044444	http://www.ebi.ac.uk/QuickGO/GTerm?id=GO:0015698
7	actin filament organization	GO:0007015	0.214	IRX14|0.796311111;ABCB1|0.737044444	http://www.ebi.ac.uk/QuickGO/GTerm?id=GO:0007015
7	protein oligomerization	GO:0051259	0.216	MGL|0.759711111	http://www.ebi.ac.uk/QuickGO/GTerm?id=GO:0051259
7	protein transmembrane transport	GO:0071806	0.219	TIC40|1.202033333;PAT24|0.818288889	http://www.ebi.ac.uk/QuickGO/GTerm?id=GO:0071806
7	RNA catabolic process	GO:0006401	0.221	UPF2|0.661588889;RH2|0.740122222	http://www.ebi.ac.uk/QuickGO/GTerm?id=GO:0006401
7	glucan catabolic process	GO:0009251	0.23	At1g64390|0.781555556	http://www.ebi.ac.uk/QuickGO/GTerm?id=GO:0009251
7	cellular biogenic amine biosynthetic process	GO:0042401	0.23	AIH|1.215333333	http://www.ebi.ac.uk/QuickGO/GTerm?id=GO:0042401
7	thylakoid membrane organization	GO:0010027	0.235	TIC40|1.202033333;CFBP1|1.669822222	http://www.ebi.ac.uk/QuickGO/GTerm?id=GO:0010027
7	root epidermal cell differentiation	GO:0010053	0.237	IRX14|0.796311111;GAD1|1.329733333;ABCB1|0.737044444	http://www.ebi.ac.uk/QuickGO/GTerm?id=GO:0010053
7	glycosinolate catabolic process	GO:0019759	0.241	BGLU15|1.239211111	http://www.ebi.ac.uk/QuickGO/GTerm?id=GO:0019759
7	response to sucrose	GO:0009744	0.255	RHM1|1.2058;ACR11|1.229466667	http://www.ebi.ac.uk/QuickGO/GTerm?id=GO:0009744
7	Ras protein signal transduction	GO:0007265	0.258	RABA6A|1.233044444	http://www.ebi.ac.uk/QuickGO/GTerm?id=GO:0007265
7	glucuronate metabolic process	GO:0019585	0.258	UGT76C1|1.300522222	http://www.ebi.ac.uk/QuickGO/GTerm?id=GO:0019585
7	porphyrin-containing compound catabolic process	GO:0006787	0.272	CLPX1|0.8087	http://www.ebi.ac.uk/QuickGO/GTerm?id=GO:0006787
7	protein localization to chloroplast	GO:0072598	0.275	TIC40|1.202033333	http://www.ebi.ac.uk/QuickGO/GTerm?id=GO:0072598
7	phosphatidylglycerol biosynthetic process	GO:0006655	0.278	GATA|1.294288889	http://www.ebi.ac.uk/QuickGO/GTerm?id=GO:0006655
7	phosphatidylglycerol metabolic process	GO:0046471	0.282	GATA|1.294288889	http://www.ebi.ac.uk/QuickGO/GTerm?id=GO:0046471
7	protein acylation	GO:0043543	0.284	RIN1|1.415966667;At2g17930|1.2364	http://www.ebi.ac.uk/QuickGO/GTerm?id=GO:0043543
7	tricarboxylic acid metabolic process	GO:0072350	0.288	IDH1|1.227933333	http://www.ebi.ac.uk/QuickGO/GTerm?id=GO:0072350
7	cellular response to water deprivation	GO:0042631	0.291	MGL|0.759711111	http://www.ebi.ac.uk/QuickGO/GTerm?id=GO:0042631
7	nucleocytoplasmic transport	GO:0006913	0.292	MTX1|1.296877778;RIN1|1.415966667	http://www.ebi.ac.uk/QuickGO/GTerm?id=GO:0006913
7	response to high light intensity	GO:0009644	0.299	HSP18.1|0.678722222;HSP17.6|0.793944444	http://www.ebi.ac.uk/QuickGO/GTerm?id=GO:0009644
7	nucleotide transport	GO:0006862	0.304	VPS45|0.793477778	http://www.ebi.ac.uk/QuickGO/GTerm?id=GO:0006862
7	mitochondrial RNA metabolic process	GO:0000959	0.314	MORF8|1.476877778	http://www.ebi.ac.uk/QuickGO/GTerm?id=GO:0000959
7	amino acid import	GO:0043090	0.314	VPS45|0.793477778	http://www.ebi.ac.uk/QuickGO/GTerm?id=GO:0043090
7	intra-Golgi vesicle-mediated transport	GO:0006891	0.32	At4g24840|1.246788889	http://www.ebi.ac.uk/QuickGO/GTerm?id=GO:0006891
7	DNA geometric change	GO:0032392	0.32	RIN1|1.415966667	http://www.ebi.ac.uk/QuickGO/GTerm?id=GO:0032392
7	auxin-activated signaling pathway	GO:0009734	0.326	RHM1|1.2058;ABCB1|0.737044444	http://www.ebi.ac.uk/QuickGO/GTerm?id=GO:0009734
7	chromatin remodeling	GO:0006338	0.336	RIN1|1.415966667	http://www.ebi.ac.uk/QuickGO/GTerm?id=GO:0006338
7	methylglyoxal catabolic process to lactate	GO:0061727	0.342	COQ6|0.817544444	http://www.ebi.ac.uk/QuickGO/GTerm?id=GO:0061727
7	cellular response to virus	GO:0098586	0.342	At1g05070|0.823244444	http://www.ebi.ac.uk/QuickGO/GTerm?id=GO:0098586
7	protein deneddylation	GO:0000338	0.36	RIN1|1.415966667	http://www.ebi.ac.uk/QuickGO/GTerm?id=GO:0000338
7	protein localization to peroxisome	GO:0072662	0.365	PAT24|0.818288889	http://www.ebi.ac.uk/QuickGO/GTerm?id=GO:0072662
7	xylem and phloem pattern formation	GO:0010051	0.368	IRX14|0.796311111	http://www.ebi.ac.uk/QuickGO/GTerm?id=GO:0010051
7	RNA export from nucleus	GO:0006405	0.368	MTX1|1.296877778	http://www.ebi.ac.uk/QuickGO/GTerm?id=GO:0006405
7	protein glycosylation	GO:0006486	0.379	PANK2|1.297622222;SEC|1.2022	http://www.ebi.ac.uk/QuickGO/GTerm?id=GO:0006486
7	aerobic respiration	GO:0009060	0.383	IDH1|1.227933333	http://www.ebi.ac.uk/QuickGO/GTerm?id=GO:0009060
7	response to UV-B	GO:0010224	0.394	RHM1|1.2058	http://www.ebi.ac.uk/QuickGO/GTerm?id=GO:0010224
7	pigment accumulation in response to UV light	GO:0043478	0.394	ABCB1|0.737044444	http://www.ebi.ac.uk/QuickGO/GTerm?id=GO:0043478
7	response to red light	GO:0010114	0.402	CFBP1|1.669822222	http://www.ebi.ac.uk/QuickGO/GTerm?id=GO:0010114
7	response to molecule of bacterial origin	GO:0002237	0.402	Cand7|0.804733333	http://www.ebi.ac.uk/QuickGO/GTerm?id=GO:0002237
7	RNA modification	GO:0009451	0.403	MORF8|1.476877778;RPS4D|1.222866667;RIN1|1.415966667;FTSHI4|1.376777778;RPS12C|1.2354	http://www.ebi.ac.uk/QuickGO/GTerm?id=GO:0009451
7	anion transmembrane transport	GO:0098656	0.405	BGLU15|1.239211111;GAD1|1.329733333	http://www.ebi.ac.uk/QuickGO/GTerm?id=GO:0098656
7	response to far red light	GO:0010218	0.405	CFBP1|1.669822222	http://www.ebi.ac.uk/QuickGO/GTerm?id=GO:0010218
7	cellular response to iron ion starvation	GO:0010106	0.408	CAX4|1.382044444	http://www.ebi.ac.uk/QuickGO/GTerm?id=GO:0010106
7	cellular biogenic amine catabolic process	GO:0042402	0.411	PER47|0.794866667	http://www.ebi.ac.uk/QuickGO/GTerm?id=GO:0042402
7	secretion by cell	GO:0032940	0.421	VPS45|0.793477778	http://www.ebi.ac.uk/QuickGO/GTerm?id=GO:0032940
7	tetraterpenoid metabolic process	GO:0016108	0.427	CFBP1|1.669822222	http://www.ebi.ac.uk/QuickGO/GTerm?id=GO:0016108
7	fruit development	GO:0010154	0.447	PKP1|0.699288889;IRX14|0.796311111;FTSHI4|1.376777778;ABCB1|0.737044444	http://www.ebi.ac.uk/QuickGO/GTerm?id=GO:0010154
7	protein targeting to mitochondrion	GO:0006626	0.457	MTX1|1.296877778	http://www.ebi.ac.uk/QuickGO/GTerm?id=GO:0006626
7	protein localization to mitochondrion	GO:0070585	0.457	MTX1|1.296877778	http://www.ebi.ac.uk/QuickGO/GTerm?id=GO:0070585
7	chlorophyll biosynthetic process	GO:0015995	0.475	CFBP1|1.669822222	http://www.ebi.ac.uk/QuickGO/GTerm?id=GO:0015995
7	maltose metabolic process	GO:0000023	0.48	CFBP1|1.669822222	http://www.ebi.ac.uk/QuickGO/GTerm?id=GO:0000023
7	phosphatidylinositol biosynthetic process	GO:0006661	0.491	At5g19130|1.237433333	http://www.ebi.ac.uk/QuickGO/GTerm?id=GO:0006661
7	peptidyl-amino acid modification	GO:0018193	0.492	P4H4|0.811466667;RIN1|1.415966667;At2g17930|1.2364;CYP18-2|1.345755556	http://www.ebi.ac.uk/QuickGO/GTerm?id=GO:0018193
7	regulation of plant-type hypersensitive response	GO:0010363	0.494	VPS45|0.793477778;PP2A1|1.307433333	http://www.ebi.ac.uk/QuickGO/GTerm?id=GO:0010363
7	flower development	GO:0009908	0.502	FER1|1.413788889;GSH1|1.304911111;GRXS14|1.253033333;RIN1|1.415966667;ABCB1|0.737044444	http://www.ebi.ac.uk/QuickGO/GTerm?id=GO:0009908
7	defense response to virus	GO:0051607	0.503	At1g05070|0.823244444	http://www.ebi.ac.uk/QuickGO/GTerm?id=GO:0051607
7	regulation of dephosphorylation	GO:0035303	0.514	CFBP1|1.669822222	http://www.ebi.ac.uk/QuickGO/GTerm?id=GO:0035303
7	porphyrin-containing compound biosynthetic process	GO:0006779	0.532	CFBP1|1.669822222	http://www.ebi.ac.uk/QuickGO/GTerm?id=GO:0006779
7	protein targeting to membrane	GO:0006612	0.532	VPS45|0.793477778;PP2A1|1.307433333	http://www.ebi.ac.uk/QuickGO/GTerm?id=GO:0006612
7	fatty acid beta-oxidation	GO:0006635	0.54	PAT24|0.818288889	http://www.ebi.ac.uk/QuickGO/GTerm?id=GO:0006635
7	protein lipidation	GO:0006497	0.543	At5g19130|1.237433333	http://www.ebi.ac.uk/QuickGO/GTerm?id=GO:0006497
7	fatty acid oxidation	GO:0019395	0.549	PAT24|0.818288889	http://www.ebi.ac.uk/QuickGO/GTerm?id=GO:0019395
7	protein dephosphorylation	GO:0006470	0.551	PPH1|0.764333333;CFBP1|1.669822222	http://www.ebi.ac.uk/QuickGO/GTerm?id=GO:0006470
7	proteolysis involved in cellular protein catabolic process	GO:0051603	0.552	At3g03100|0.8049;VHA-A|1.376844444;PXM16|1.313544444;UBC18|1.237022222;RIN1|1.415966667	http://www.ebi.ac.uk/QuickGO/GTerm?id=GO:0051603
7	pyrimidine nucleotide metabolic process	GO:0006220	0.557	ASP1|1.247944444	http://www.ebi.ac.uk/QuickGO/GTerm?id=GO:0006220
7	translational initiation	GO:0006413	0.557	TIF3K1|1.289166667	http://www.ebi.ac.uk/QuickGO/GTerm?id=GO:0006413
7	cellular amino acid catabolic process	GO:0009063	0.569	MGL|0.759711111	http://www.ebi.ac.uk/QuickGO/GTerm?id=GO:0009063
7	megagametogenesis	GO:0009561	0.569	RIN1|1.415966667	http://www.ebi.ac.uk/QuickGO/GTerm?id=GO:0009561
7	pectin metabolic process	GO:0045488	0.6	GAUT8|1.443922222	http://www.ebi.ac.uk/QuickGO/GTerm?id=GO:0045488
7	cation transmembrane transport	GO:0098655	0.61	VHA-A|1.376844444;CAX4|1.382044444	http://www.ebi.ac.uk/QuickGO/GTerm?id=GO:0098655
7	defense response to fungus	GO:0050832	0.612	COR47|0.801444444;GSH1|1.304911111;RIN1|1.415966667	http://www.ebi.ac.uk/QuickGO/GTerm?id=GO:0050832
7	inorganic ion transmembrane transport	GO:0098660	0.641	VHA-A|1.376844444;CAX4|1.382044444	http://www.ebi.ac.uk/QuickGO/GTerm?id=GO:0098660
7	isopentenyl diphosphate biosynthetic process	GO:0009240	0.649	RPL9|0.782455556	http://www.ebi.ac.uk/QuickGO/GTerm?id=GO:0009240
7	monovalent inorganic cation transport	GO:0015672	0.656	VPS45|0.793477778;VHA-A|1.376844444	http://www.ebi.ac.uk/QuickGO/GTerm?id=GO:0015672
7	monocarboxylic acid catabolic process	GO:0072329	0.66	PAT24|0.818288889	http://www.ebi.ac.uk/QuickGO/GTerm?id=GO:0072329
7	phosphatidylinositol metabolic process	GO:0046488	0.664	At5g19130|1.237433333	http://www.ebi.ac.uk/QuickGO/GTerm?id=GO:0046488
7	histone modification	GO:0016570	0.689	RIN1|1.415966667;At2g17930|1.2364	http://www.ebi.ac.uk/QuickGO/GTerm?id=GO:0016570
7	jasmonic acid mediated signaling pathway	GO:0009867	0.746	UPF2|0.661588889	http://www.ebi.ac.uk/QuickGO/GTerm?id=GO:0009867
7	proton transport	GO:0015992	0.778	VHA-A|1.376844444	http://www.ebi.ac.uk/QuickGO/GTerm?id=GO:0015992
7	covalent chromatin modification	GO:0016569	0.788	RIN1|1.415966667;At2g17930|1.2364	http://www.ebi.ac.uk/QuickGO/GTerm?id=GO:0016569
7	terpenoid biosynthetic process	GO:0016114	0.79	CFBP1|1.669822222	http://www.ebi.ac.uk/QuickGO/GTerm?id=GO:0016114
7	transmembrane receptor protein serine/threonine kinase signaling pathway	GO:0007178	0.809	T17J13.180|1.258977778	http://www.ebi.ac.uk/QuickGO/GTerm?id=GO:0007178
7	protein alkylation	GO:0008213	0.814	RIN1|1.415966667	http://www.ebi.ac.uk/QuickGO/GTerm?id=GO:0008213
7	regulation of phosphate metabolic process	GO:0019220	0.818	CFBP1|1.669822222	http://www.ebi.ac.uk/QuickGO/GTerm?id=GO:0019220
7	carboxylic acid transport	GO:0046942	0.821	VPS45|0.793477778	http://www.ebi.ac.uk/QuickGO/GTerm?id=GO:0046942
7	cellular response to salicylic acid stimulus	GO:0071446	0.824	UPF2|0.661588889	http://www.ebi.ac.uk/QuickGO/GTerm?id=GO:0071446
7	abscisic acid-activated signaling pathway	GO:0009738	0.837	PYL11|1.249677778	http://www.ebi.ac.uk/QuickGO/GTerm?id=GO:0009738
7	regulation of protein modification process	GO:0031399	0.853	CFBP1|1.669822222	http://www.ebi.ac.uk/QuickGO/GTerm?id=GO:0031399
7	cellular response to abscisic acid stimulus	GO:0071215	0.855	PYL11|1.249677778	http://www.ebi.ac.uk/QuickGO/GTerm?id=GO:0071215
7	organic anion transport	GO:0015711	0.874	VPS45|0.793477778	http://www.ebi.ac.uk/QuickGO/GTerm?id=GO:0015711
7	positive regulation of macromolecule biosynthetic process	GO:0010557	0.89	At3g06530|1.358177778;T22D6_100|1.250055556	http://www.ebi.ac.uk/QuickGO/GTerm?id=GO:0010557
7	chromatin modification	GO:0016568	0.923	RIN1|1.415966667	http://www.ebi.ac.uk/QuickGO/GTerm?id=GO:0016568
7	DNA repair	GO:0006281	0.932	At2g17930|1.2364	http://www.ebi.ac.uk/QuickGO/GTerm?id=GO:0006281
7	transcription from RNA polymerase II promoter	GO:0006366	0.952	RIN1|1.415966667	http://www.ebi.ac.uk/QuickGO/GTerm?id=GO:0006366
7	positive regulation of RNA biosynthetic process	GO:1902680	0.972	At3g06530|1.358177778	http://www.ebi.ac.uk/QuickGO/GTerm?id=GO:1902680
7	positive regulation of RNA metabolic process	GO:0051254	0.973	At3g06530|1.358177778	http://www.ebi.ac.uk/QuickGO/GTerm?id=GO:0051254
7	protein modification by small protein conjugation or removal	GO:0070647	0.985	UBC18|1.237022222;RIN1|1.415966667	http://www.ebi.ac.uk/QuickGO/GTerm?id=GO:0070647
7	protein phosphorylation	GO:0006468	1	T17J13.180|1.258977778;T22D6_100|1.250055556	http://www.ebi.ac.uk/QuickGO/GTerm?id=GO:0006468
7	regulation of transcription, DNA-templated	GO:0006355	1	RIN1|1.415966667;At3g06530|1.358177778	http://www.ebi.ac.uk/QuickGO/GTerm?id=GO:0006355
7	regulation of RNA metabolic process	GO:0051252	1	RIN1|1.415966667;At3g06530|1.358177778	http://www.ebi.ac.uk/QuickGO/GTerm?id=GO:0051252
7	RNA biosynthetic process	GO:0032774	1	RIN1|1.415966667;At3g06530|1.358177778	http://www.ebi.ac.uk/QuickGO/GTerm?id=GO:0032774
